# Supplementary material for: 2-Methyl­benzimidazolium thio­cyanate–2-methyl­benzimidazole (1/1)
Source: Acta Crystallogr Sect E Struct Rep Online. 2010 Aug 11;66(Pt 9):o2291. doi: 10.1107/S1600536810031181 (PMC3008113; doi:10.1107/S1600536810031181)
Supplement: Supplementary file 2 [file e-66-o2291-Isup2.hkl]

# 
# h,k,l, Fc-squared, Fo-squared, sigma(Fo-squared) and status flag 
# 
data_I
_shelx_title ' 1 in P2(1)/n' 
_shelx_refln_list_code          4 
_shelx_F_calc_maximum      180.78 
_exptl_crystal_F_000       680.00 
_reflns_d_resolution_high  0.8109 
 
loop_ 
 _symmetry_equiv_pos_as_xyz 
 'x, y, z' 
 '-x+1/2, y+1/2, -z+1/2' 
 '-x, -y, -z' 
 'x-1/2, -y-1/2, z-1/2' 
 
_cell_length_a    11.0952 
_cell_length_b     6.9664 
_cell_length_c    21.4195 
_cell_angle_alpha  90.000 
_cell_angle_beta  100.745 
_cell_angle_gamma  90.000 
 
_shelx_F_squared_multiplier     1.000 
 
loop_ 
 _refln_index_h 
 _refln_index_k 
 _refln_index_l 
 _refln_F_squared_calc 
 _refln_F_squared_meas 
 _refln_F_squared_sigma 
 _refln_observed_status 
   2   0   0     2739.77     2801.60     20.04 o 
   4   0   0      661.89      589.85      9.68 o 
   6   0   0     1312.12     1498.27     17.09 o 
   8   0   0       35.32       55.98     10.34 o 
  10   0   0      154.74      122.84     16.36 o 
  12   0   0       44.71       64.33     14.34 o 
   1   1   0       10.29        3.14      1.94 o 
   2   1   0     1669.22     1644.30     14.54 o 
   3   1   0     1165.45     1078.51     18.69 o 
   4   1   0      115.09      139.57      8.24 o 
   5   1   0      442.19      376.00     12.45 o 
   6   1   0      146.79      164.34      7.34 o 
   7   1   0     1815.52     1796.61     21.36 o 
   8   1   0        1.36        2.31      4.16 o 
   9   1   0      336.92      334.02     16.78 o 
  10   1   0       14.03        2.04      5.00 o 
  11   1   0      184.44      163.89     13.59 o 
  12   1   0       24.16       28.50     10.47 o 
  13   1   0       66.61       55.49     12.18 o 
   0   2   0    14766.45    14456.89    102.66 o 
   1   2   0    32679.75    31176.70    204.99 o 
   2   2   0     2996.12     2947.40     21.90 o 
   3   2   0       54.03       38.31      4.30 o 
   4   2   0      188.64      174.06      9.54 o 
   5   2   0       24.41       48.08      6.63 o 
   6   2   0      165.48      142.28     11.64 o 
   7   2   0        3.51        1.22      4.12 o 
   8   2   0       68.26       61.36      7.28 o 
   9   2   0     1167.65     1203.67     32.36 o 
  10   2   0      376.19      379.96     22.12 o 
  11   2   0        0.07       -0.24      6.49 o 
  12   2   0      339.69      323.00     22.61 o 
  13   2   0        4.14       -0.35      8.32 o 
   1   3   0       21.64       25.56      5.63 o 
   2   3   0      199.97      195.34     11.30 o 
   3   3   0      271.84      243.54      8.10 o 
   4   3   0      189.03      171.42      8.73 o 
   5   3   0       98.76       84.52      8.34 o 
   6   3   0      234.65      226.08     17.35 o 
   7   3   0     1905.69     1926.16     33.00 o 
   8   3   0      354.60      357.62     16.64 o 
   9   3   0       13.58       21.73      7.71 o 
  10   3   0       64.07       62.19     13.01 o 
  11   3   0      329.39      307.77     21.67 o 
  12   3   0        0.42       -6.65      6.65 o 
   0   4   0       33.43       56.93      7.91 o 
   1   4   0      184.11      187.33     10.15 o 
   2   4   0     2055.42     2140.20     25.90 o 
   3   4   0       94.78      101.22      7.32 o 
   4   4   0      559.19      589.31     14.33 o 
   5   4   0      100.51      121.71     10.66 o 
   6   4   0       23.51       22.70      6.23 o 
   7   4   0        0.30       -3.88      5.08 o 
   8   4   0      307.03      305.67     17.90 o 
   9   4   0       18.84        5.36      9.51 o 
  10   4   0      223.34      229.71     18.84 o 
  11   4   0      528.50      462.98     26.65 o 
   1   5   0        5.88        2.08      4.30 o 
   2   5   0      216.47      228.92     14.55 o 
   3   5   0      924.21      900.30     24.11 o 
   4   5   0      523.81      521.47     15.10 o 
   5   5   0        3.30       -2.52      6.59 o 
   6   5   0      326.65      320.19     15.31 o 
   7   5   0      840.15      909.47     22.49 o 
   8   5   0      129.87      137.52     13.64 o 
   9   5   0      129.66      152.29     35.82 o 
  10   5   0      115.63       99.00     17.69 o 
   0   6   0      484.66      490.68     20.87 o 
   1   6   0       66.83       59.01      9.57 o 
   2   6   0       63.42       49.72      8.99 o 
   3   6   0       26.32       25.90      7.59 o 
   4   6   0      751.49      719.64     52.15 o 
   5   6   0       45.87       59.60     18.07 o 
   6   6   0        1.86       -5.65      6.49 o 
   7   6   0       88.87       76.24     11.64 o 
   8   6   0      114.67      111.58     13.71 o 
   9   6   0       12.31       24.03     11.98 o 
   1   7   0      118.60      122.69     16.92 o 
   2   7   0       10.61       -5.26      8.40 o 
   3   7   0      199.53      193.26     21.24 o 
   4   7   0      792.00      770.09     33.84 o 
   5   7   0       42.79       62.13     19.65 o 
   6   7   0      108.77      126.95     18.12 o 
   7   7   0      132.35      113.90     17.92 o 
   0   8   0       55.09       58.33     21.87 o 
   1   8   0       85.02       82.64     16.58 o 
   2   8   0        0.13        5.76      9.67 o 
   3   8   0      204.40      235.86     37.88 o 
   4   8   0       26.97       25.04     16.80 o 
 -13   0   1      283.92      355.03     98.91 o 
 -11   0   1       26.88       31.39     19.34 o 
  -9   0   1     3621.69     3616.54    106.36 o 
  -7   0   1      630.21      682.73     13.62 o 
  -5   0   1     2365.95     2312.93     24.54 o 
  -3   0   1     4186.92     3943.83     30.06 o 
  -1   0   1     1272.06     1134.75     10.95 o 
   1   0   1    10870.62     9895.72     92.57 o 
   3   0   1     6455.97     6405.44     58.71 o 
   5   0   1     9275.52     9522.04     90.31 o 
   7   0   1     1514.30     1540.83     56.43 o 
   9   0   1     2941.01     2893.88     58.04 o 
  11   0   1        5.93       11.21      8.76 o 
  13   0   1      195.17      171.98     22.43 o 
 -13   1   1       60.66       55.19     11.84 o 
 -12   1   1       90.69       79.35     12.24 o 
 -11   1   1        6.47       -3.22     10.40 o 
 -10   1   1      232.73      204.14     15.92 o 
  -9   1   1       37.54       47.06      7.37 o 
  -8   1   1      770.15      791.59     19.84 o 
  -7   1   1      661.83      649.66     10.28 o 
  -6   1   1      182.39      170.78      8.68 o 
  -5   1   1        5.43        2.02      2.62 o 
  -4   1   1     2143.05     2154.54     24.76 o 
  -3   1   1      378.30      366.59      9.44 o 
  -2   1   1     9704.70     9622.66     58.40 o 
  -1   1   1      421.50      393.22      6.37 o 
   0   1   1      191.83      194.24      4.03 o 
   1   1   1      315.56      296.18      6.01 o 
   2   1   1       17.26        9.33      2.55 o 
   3   1   1       73.55       73.49      4.78 o 
   4   1   1     1889.88     1917.54     20.26 o 
   5   1   1      351.14      377.55      9.58 o 
   6   1   1     2123.61     2155.13     22.18 o 
   7   1   1      171.21      159.11     13.43 o 
   8   1   1      706.62      678.93     18.85 o 
   9   1   1      810.24      788.83     21.84 o 
  10   1   1     1934.79     1789.75     39.35 o 
  11   1   1       73.70       65.69     11.07 o 
  12   1   1       47.03       39.67      8.74 o 
  13   1   1       56.70       28.17     17.62 o 
 -13   2   1       40.84       35.75     10.52 o 
 -12   2   1      117.98      114.16     14.39 o 
 -11   2   1        4.85        6.14      7.05 o 
 -10   2   1       55.16       40.12      9.36 o 
  -9   2   1     2454.82     2401.65     55.59 o 
  -8   2   1      606.81      579.51     15.78 o 
  -7   2   1      308.94      293.74     16.24 o 
  -6   2   1       17.17       26.19      5.35 o 
  -5   2   1      826.94      899.80     21.85 o 
  -4   2   1       24.56       22.46      4.03 o 
  -3   2   1      288.07      318.36     10.18 o 
  -2   2   1      128.40      130.34      5.38 o 
  -1   2   1    11535.51    11095.44     58.81 o 
   0   2   1    22503.39    21960.07    103.70 o 
   1   2   1     2622.02     2558.99     21.50 o 
   2   2   1     1692.28     1757.49     20.67 o 
   3   2   1       76.36       69.61      6.36 o 
   4   2   1      643.00      673.58     12.33 o 
   5   2   1      676.30      675.32     16.14 o 
   6   2   1     2171.93     2265.97     31.10 o 
   7   2   1      613.85      652.52     17.66 o 
   8   2   1       25.66       19.88      6.79 o 
   9   2   1      185.77      191.85     15.59 o 
  10   2   1      279.28      268.48     19.27 o 
  11   2   1       30.26       19.88      8.06 o 
  12   2   1       26.94       27.62     11.12 o 
 -12   3   1       31.87       49.83     11.34 o 
 -11   3   1       42.82       44.06     10.32 o 
 -10   3   1        1.12        3.34      6.64 o 
  -9   3   1      133.95      129.54     13.31 o 
  -8   3   1      268.13      278.44     15.98 o 
  -7   3   1        0.01       -1.51      5.10 o 
  -6   3   1        9.71        6.55      4.80 o 
  -5   3   1      254.39      240.50     12.89 o 
  -4   3   1     2305.71     2221.99     30.88 o 
  -3   3   1      607.09      571.65     14.62 o 
  -2   3   1      803.73      747.16     12.96 o 
  -1   3   1      534.75      519.72     10.55 o 
   0   3   1      202.97      190.75      7.31 o 
   1   3   1      459.83      446.58     12.65 o 
   2   3   1      333.34      343.92      8.64 o 
   3   3   1     1211.45     1273.76     22.33 o 
   4   3   1      111.61      117.07      6.86 o 
   5   3   1      659.19      637.26     14.50 o 
   6   3   1      117.08      132.21     10.63 o 
   7   3   1        8.31        4.84      5.12 o 
   8   3   1        5.61        1.85      5.24 o 
   9   3   1     1344.98     1395.81     41.69 o 
  10   3   1      167.61      137.80     14.73 o 
  11   3   1       43.10       36.19      9.75 o 
  12   3   1       65.32       80.26     20.39 o 
 -11   4   1       24.55       33.20     10.14 o 
 -10   4   1        1.64        1.33      6.54 o 
  -9   4   1      358.54      351.20     25.96 o 
  -8   4   1     1294.70     1288.94     32.50 o 
  -7   4   1      109.96      112.26     11.13 o 
  -6   4   1        0.16       -6.46      6.76 o 
  -5   4   1        0.87       -0.55      4.70 o 
  -4   4   1      474.26      512.19     12.25 o 
  -3   4   1        5.09        5.83      3.65 o 
  -2   4   1     2900.54     2903.47     29.76 o 
  -1   4   1     2216.59     2234.83     25.26 o 
   0   4   1      279.73      301.74     11.03 o 
   1   4   1     5224.13     5143.30     45.39 o 
   2   4   1        0.21       -1.92      3.44 o 
   3   4   1      967.87      941.11     17.65 o 
   4   4   1       36.62       21.37      5.03 o 
   5   4   1        9.42       10.87      4.27 o 
   6   4   1      261.49      268.80     13.88 o 
   7   4   1        5.34        7.40      5.27 o 
   8   4   1       14.99       19.23      7.12 o 
   9   4   1      134.08      146.36     17.60 o 
  10   4   1      145.35      165.85     20.05 o 
  11   4   1      223.08      196.03     18.69 o 
 -11   5   1       53.28       51.57     12.29 o 
 -10   5   1       35.97       35.49     12.66 o 
  -9   5   1      113.84      135.51     18.26 o 
  -8   5   1        0.58       -3.51      6.24 o 
  -7   5   1       33.53       32.89      8.28 o 
  -6   5   1       27.77       21.16      7.06 o 
  -5   5   1     1158.73     1168.77     22.46 o 
  -4   5   1      131.26      138.23      9.63 o 
  -3   5   1      349.15      363.33     12.64 o 
  -2   5   1      117.84      107.68      8.05 o 
  -1   5   1      420.36      408.82     12.37 o 
   0   5   1       54.65       60.62      6.30 o 
   1   5   1       25.42       38.93      6.63 o 
   2   5   1        3.48        3.22      4.13 o 
   3   5   1      122.98      132.37     12.17 o 
   4   5   1      120.87      133.09     12.02 o 
   5   5   1      115.75      126.99      8.83 o 
   6   5   1      225.78      236.89     13.49 o 
   7   5   1       58.23       60.05      8.35 o 
   8   5   1      154.73      159.50     12.86 o 
   9   5   1      623.96      611.91     31.26 o 
  10   5   1       13.27       15.21     11.73 o 
  -9   6   1      134.12      154.39     20.16 o 
  -8   6   1       66.47       62.54     11.00 o 
  -7   6   1       37.07        9.68      7.34 o 
  -6   6   1       13.19       15.53      9.12 o 
  -5   6   1      174.41      175.62     27.58 o 
  -4   6   1        7.42        9.36      6.60 o 
  -3   6   1      608.39      621.74     21.76 o 
  -2   6   1      120.66      107.91     14.46 o 
  -1   6   1        0.31        2.15      5.59 o 
   0   6   1      126.12      129.52     11.98 o 
   1   6   1      935.03      932.76     20.08 o 
   2   6   1     3454.41     3360.29     47.90 o 
   3   6   1      580.17      561.28     20.38 o 
   4   6   1       41.91       42.03     18.07 o 
   5   6   1       22.88       17.47      9.03 o 
   6   6   1      194.12      219.23     27.10 o 
   7   6   1       79.28       92.10     22.31 o 
   8   6   1      186.65      199.94     17.51 o 
   9   6   1       55.07       61.86     14.23 o 
  -7   7   1      230.22      227.85     25.99 o 
  -6   7   1        0.32       10.10     10.25 o 
  -5   7   1      362.49      355.05     39.94 o 
  -4   7   1       98.76      111.90     25.36 o 
  -3   7   1       62.96       86.43     15.55 o 
  -2   7   1       14.24       25.73     16.96 o 
  -1   7   1      320.81      313.60     25.65 o 
   0   7   1       77.58       75.84     22.19 o 
   1   7   1       87.88       76.78     14.55 o 
   2   7   1       16.96       -1.27      8.39 o 
   3   7   1        0.34       -3.80      7.71 o 
   4   7   1        0.01       -1.62      8.18 o 
   5   7   1      182.87      168.62     20.24 o 
   6   7   1      173.92      153.24     29.32 o 
   7   7   1       73.49       66.61     15.03 o 
  -4   8   1      139.98      120.15     27.58 o 
  -3   8   1       19.10       21.56     16.48 o 
  -2   8   1        4.56       -0.99     16.17 o 
  -1   8   1      139.29      168.69     21.83 o 
   0   8   1       13.12       22.13     11.09 o 
   1   8   1        0.76        7.09      9.38 o 
   2   8   1     1008.83      897.90     73.23 o 
   3   8   1        0.56       -2.57      9.51 o 
   4   8   1       34.53       37.88     17.44 o 
 -12   0   2        4.00       -7.70      8.03 o 
 -10   0   2     1440.77     1489.65     42.92 o 
  -8   0   2      206.15      164.37     21.08 o 
  -6   0   2        0.51        3.07      3.64 o 
  -4   0   2     2405.15     2414.41     24.76 o 
  -2   0   2    15344.26    14953.41     98.44 o 
   0   0   2     1018.90      925.62     10.38 o 
   2   0   2       52.32       74.50      8.56 o 
   4   0   2     2445.27     2304.39     35.28 o 
   6   0   2       10.24       -2.06      4.26 o 
   8   0   2       13.13       25.99      8.28 o 
  10   0   2       50.97       72.64     13.34 o 
  12   0   2      451.39      421.91     31.46 o 
 -13   1   2      253.17      259.75     21.67 o 
 -12   1   2       82.31       87.07     12.87 o 
 -11   1   2      103.49      101.28     12.79 o 
 -10   1   2      120.93      109.66     12.51 o 
  -9   1   2       12.40       11.86      5.99 o 
  -8   1   2       82.36       91.12      7.53 o 
  -7   1   2       15.90       26.05      3.81 o 
  -6   1   2      447.07      435.49     17.23 o 
  -5   1   2      122.22       83.97      5.93 o 
  -4   1   2     2964.76     2954.25     26.11 o 
  -3   1   2     7906.51     7663.50     45.87 o 
  -2   1   2      384.13      375.72      8.62 o 
  -1   1   2       33.94       34.76      3.56 o 
   0   1   2       79.01       45.58      4.48 o 
   1   1   2     6644.84     6319.59     31.55 o 
   2   1   2      841.90      868.62      9.92 o 
   3   1   2     4352.00     4475.10     26.88 o 
   4   1   2      825.85      856.16     24.18 o 
   5   1   2      277.01      295.68     12.08 o 
   6   1   2      375.55      425.47     15.19 o 
   7   1   2      739.22      717.44     20.80 o 
   8   1   2      234.34      226.45     13.42 o 
   9   1   2      158.82      115.44     10.52 o 
  10   1   2      369.34      340.18     18.32 o 
  11   1   2      355.24      357.92     22.28 o 
  12   1   2        1.78        3.80      6.19 o 
  13   1   2        4.78       15.11      9.15 o 
 -13   2   2       12.45        0.70      7.55 o 
 -12   2   2       28.84       28.22     13.52 o 
 -11   2   2      269.41      301.29     20.55 o 
 -10   2   2      399.32      462.60     34.09 o 
  -9   2   2      631.76      634.73     22.21 o 
  -8   2   2       46.54       47.97      6.51 o 
  -7   2   2       12.02       28.72      6.31 o 
  -6   2   2     1314.28     1297.08     23.57 o 
  -5   2   2      313.20      353.77     19.80 o 
  -4   2   2      218.49      197.75     10.00 o 
  -3   2   2       29.40       16.67      4.02 o 
  -2   2   2     2334.70     2266.96     43.57 o 
  -1   2   2     2856.48     2815.37     21.30 o 
   0   2   2    21778.58    21020.63    148.30 o 
   1   2   2     1301.28     1254.06     22.51 o 
   2   2   2     1241.32     1213.68     15.85 o 
   3   2   2      204.56      202.89      7.73 o 
   4   2   2     2179.94     2205.80     22.99 o 
   5   2   2      939.25     1035.29     20.25 o 
   6   2   2      362.71      311.06     17.35 o 
   7   2   2      218.78      242.59     12.07 o 
   8   2   2        6.44       12.08      9.83 o 
   9   2   2       16.13       22.96      7.56 o 
  10   2   2     1040.92     1046.29     31.05 o 
  11   2   2       11.37       11.17      7.77 o 
  12   2   2       31.66       40.51     13.39 o 
 -12   3   2        2.93       -6.37      7.03 o 
 -11   3   2      151.07      134.81     14.70 o 
 -10   3   2      264.04      257.89     35.38 o 
  -9   3   2      324.65      286.70     18.84 o 
  -8   3   2        1.99       -4.88      4.88 o 
  -7   3   2      189.11      205.41     13.26 o 
  -6   3   2        0.04       -3.65      3.65 o 
  -5   3   2       59.63       63.23      6.58 o 
  -4   3   2       48.66       33.69      7.08 o 
  -3   3   2     1548.42     1530.95     22.19 o 
  -2   3   2       66.64       60.80      4.87 o 
  -1   3   2        0.50       -1.01      2.49 o 
   0   3   2      645.94      638.74     11.40 o 
   1   3   2      195.52      182.25      7.78 o 
   2   3   2     1580.17     1548.18     20.52 o 
   3   3   2      304.44      301.64     10.14 o 
   4   3   2       26.78       26.28      4.10 o 
   5   3   2      430.75      458.04     12.50 o 
   6   3   2      155.20      174.96     11.86 o 
   7   3   2      330.73      333.89     15.84 o 
   8   3   2       84.81      113.19     15.37 o 
   9   3   2      131.40      123.69     22.98 o 
  10   3   2      346.91      303.19     21.03 o 
  11   3   2      592.62      599.88     34.46 o 
  12   3   2        2.83        4.38      8.07 o 
 -12   4   2       12.93       10.99      8.92 o 
 -11   4   2        1.20        6.92      7.91 o 
 -10   4   2        0.05       -1.93      6.38 o 
  -9   4   2      104.78       97.97     15.00 o 
  -8   4   2      174.03      194.81     14.67 o 
  -7   4   2       41.38       40.71      7.63 o 
  -6   4   2      612.51      623.22     16.97 o 
  -5   4   2      196.25      191.26     11.85 o 
  -4   4   2      421.92      407.37     12.23 o 
  -3   4   2      587.85      592.18     13.42 o 
  -2   4   2      215.67      224.47      8.95 o 
  -1   4   2      311.96      350.75     22.42 o 
   0   4   2     2256.80     2302.78     25.43 o 
   1   4   2    11975.08    11908.57     73.85 o 
   2   4   2      731.23      779.99     15.67 o 
   3   4   2     1035.91     1082.51     22.51 o 
   4   4   2     1716.24     1774.20     24.01 o 
   5   4   2      826.04      851.57     16.80 o 
   6   4   2      681.80      683.78     15.86 o 
   7   4   2       25.61       20.34      6.51 o 
   8   4   2      288.16      309.34     18.37 o 
   9   4   2      150.70      154.99     18.57 o 
  10   4   2       79.78       89.82     23.30 o 
  11   4   2       88.25       90.00     13.90 o 
 -11   5   2      209.45      222.14     19.76 o 
 -10   5   2       12.08        2.22      9.18 o 
  -9   5   2      280.46      274.04     21.63 o 
  -8   5   2      394.64      412.17     22.14 o 
  -7   5   2      149.09      157.75     13.83 o 
  -6   5   2      115.81      140.43     15.75 o 
  -5   5   2      174.39      192.84     13.97 o 
  -4   5   2       90.14       88.25     12.66 o 
  -3   5   2      179.88      175.70      9.85 o 
  -2   5   2      143.81      156.45      9.11 o 
  -1   5   2      170.36      166.33      9.28 o 
   0   5   2      179.97      176.18      9.57 o 
   1   5   2       22.79       27.05      7.96 o 
   2   5   2      374.37      371.41     23.52 o 
   3   5   2       44.79       39.85      7.25 o 
   4   5   2        7.17        8.02      5.79 o 
   5   5   2       24.36       30.61      6.93 o 
   6   5   2        6.98        6.39      4.66 o 
   7   5   2      341.49      373.38     17.80 o 
   8   5   2      430.42      435.43     28.01 o 
   9   5   2      159.02      122.58     14.44 o 
  10   5   2       71.14      101.20     17.47 o 
  -9   6   2        0.04        1.22      7.38 o 
  -8   6   2      584.19      576.28     25.06 o 
  -7   6   2      604.51      605.27     33.44 o 
  -6   6   2      358.03      407.04     39.94 o 
  -5   6   2      378.24      408.17     27.10 o 
  -4   6   2       31.44       47.56     13.63 o 
  -3   6   2      506.03      471.11     30.55 o 
  -2   6   2        8.24       10.20      6.19 o 
  -1   6   2        7.88        9.61      6.25 o 
   0   6   2        0.00       -4.74      5.24 o 
   1   6   2      452.59      456.27     18.28 o 
   2   6   2     2546.65     2526.71     53.69 o 
   3   6   2       39.99       24.58      7.09 o 
   4   6   2       14.23       17.65     10.62 o 
   5   6   2      411.57      446.21     21.30 o 
   6   6   2       73.15       74.50     10.84 o 
   7   6   2      363.29      333.06     22.67 o 
   8   6   2       17.06       18.49      8.79 o 
   9   6   2      240.01      275.28     80.84 o 
  -7   7   2       29.47       21.49     11.28 o 
  -6   7   2      424.33      365.83     41.85 o 
  -5   7   2       37.42       16.95     10.87 o 
  -4   7   2       10.41       11.52     10.94 o 
  -3   7   2       88.28       82.42     21.56 o 
  -2   7   2       68.10       60.81     13.78 o 
  -1   7   2      215.30      180.71     29.01 o 
   0   7   2      195.57      200.82     21.17 o 
   1   7   2      123.99      149.64     20.29 o 
   2   7   2      431.74      424.93     41.05 o 
   3   7   2        1.53        6.60      8.84 o 
   4   7   2        0.30        3.04      7.73 o 
   5   7   2        1.06        2.37      6.97 o 
   6   7   2       54.08       40.45     18.07 o 
   7   7   2       13.76       14.21     11.05 o 
  -4   8   2      110.33      104.30     26.95 o 
  -3   8   2       44.11       51.99     20.29 o 
  -2   8   2       87.78       49.45     19.97 o 
  -1   8   2        0.01        5.23      9.86 o 
   0   8   2        7.98       -8.03      8.03 o 
   1   8   2        0.04        2.69      9.64 o 
   2   8   2       67.49       53.55     14.49 o 
   3   8   2     1012.89      927.74     40.32 o 
   4   8   2      320.50      384.88     31.10 o 
 -13   0   3      220.18      264.07     37.41 o 
 -11   0   3      107.21       90.61     14.77 o 
  -9   0   3      121.63      122.13     29.80 o 
  -7   0   3      484.04      512.78     14.11 o 
  -5   0   3      833.58      782.27     16.41 o 
  -3   0   3     4808.85     4471.32     71.15 o 
  -1   0   3    16988.34    15321.62    141.39 o 
   1   0   3       47.78       79.57      7.29 o 
   3   0   3      561.42      516.41     21.24 o 
   5   0   3     1286.66     1131.91     28.69 o 
   7   0   3     3107.11     3116.51     54.24 o 
   9   0   3     1239.20     1224.22     38.33 o 
  11   0   3      218.05      164.03     19.61 o 
  13   0   3        0.07       10.78     11.89 o 
 -13   1   3        0.81        0.57      8.09 o 
 -12   1   3      238.47      197.81     17.49 o 
 -11   1   3      234.96      197.62     31.58 o 
 -10   1   3     1244.14     1290.22     32.32 o 
  -9   1   3      971.97      988.85     27.03 o 
  -8   1   3      879.69      884.26     14.74 o 
  -7   1   3      430.88      433.11     14.41 o 
  -6   1   3     3207.20     3303.10     35.23 o 
  -5   1   3        1.87        5.89      3.07 o 
  -4   1   3     2025.33     2058.53     19.34 o 
  -3   1   3     1702.78     1651.18     17.10 o 
  -2   1   3       90.25      123.77      7.73 o 
  -1   1   3       40.57       54.90      1.80 o 
   0   1   3      530.57      559.92      6.33 o 
   1   1   3      295.29      307.89      6.98 o 
   2   1   3     3022.35     2862.10     22.21 o 
   3   1   3     2140.74     2226.13     20.04 o 
   4   1   3      580.19      535.23      9.31 o 
   5   1   3      176.31      200.06     11.63 o 
   6   1   3      187.65      168.20     11.63 o 
   7   1   3        4.10        2.44      4.02 o 
   8   1   3      569.75      630.59     18.68 o 
   9   1   3        2.77       -4.41      4.60 o 
  10   1   3     2877.40     2763.82     43.50 o 
  11   1   3       36.56       25.83      7.29 o 
  12   1   3      218.80      182.04     15.40 o 
 -13   2   3       23.01        1.88      8.07 o 
 -12   2   3        9.53       12.35      8.05 o 
 -11   2   3        0.00       -2.67      5.96 o 
 -10   2   3      249.28      232.14     20.57 o 
  -9   2   3     1228.81     1270.01     42.01 o 
  -8   2   3       71.78       79.17      7.78 o 
  -7   2   3      597.21      594.65     15.28 o 
  -6   2   3      931.16     1014.39     18.41 o 
  -5   2   3     2059.96     2036.92     25.14 o 
  -4   2   3       42.67       38.02      5.27 o 
  -3   2   3     2712.34     2531.38     27.94 o 
  -2   2   3      382.91      395.08     10.34 o 
  -1   2   3      600.70      641.30     36.93 o 
   0   2   3    18910.16    18285.21    107.49 o 
   1   2   3     7934.13     7742.36     67.12 o 
   2   2   3      158.65      139.06      6.03 o 
   3   2   3     1669.57     1684.32     20.74 o 
   4   2   3      133.59      176.71      7.63 o 
   5   2   3        5.14       14.06      3.27 o 
   6   2   3      153.99      153.16     13.01 o 
   7   2   3     1803.92     1815.97     45.39 o 
   8   2   3       86.02       87.37     12.89 o 
   9   2   3        1.90        0.85      5.42 o 
  10   2   3      133.44      124.58     13.64 o 
  11   2   3      138.82      156.84     18.21 o 
  12   2   3       95.01      110.92     19.49 o 
 -12   3   3      205.49      253.98     26.14 o 
 -11   3   3       95.04       79.46     11.78 o 
 -10   3   3       57.81       52.54      9.73 o 
  -9   3   3      585.87      587.86     17.90 o 
  -8   3   3      125.72      170.60     11.38 o 
  -7   3   3      226.96      242.09     14.43 o 
  -6   3   3      250.92      283.74     12.59 o 
  -5   3   3      102.31      109.10      9.14 o 
  -4   3   3     1237.88     1284.97     23.65 o 
  -3   3   3      263.70      269.05      8.53 o 
  -2   3   3      612.44      627.28     11.88 o 
  -1   3   3      357.10      356.34      8.46 o 
   0   3   3     1015.15      945.32     16.98 o 
   1   3   3       25.93       32.30      5.29 o 
   2   3   3     1363.62     1311.13     19.81 o 
   3   3   3      238.77      203.15     10.52 o 
   4   3   3      416.73      411.01     10.57 o 
   5   3   3        0.28       -2.39      3.09 o 
   6   3   3       67.09       62.53      6.40 o 
   7   3   3        2.91       10.67      5.31 o 
   8   3   3      790.25      730.37     29.59 o 
   9   3   3      162.95      181.29     19.27 o 
  10   3   3      333.26      349.53     22.22 o 
  11   3   3      573.62      525.71     28.38 o 
  12   3   3        6.66       -7.18      7.18 o 
 -12   4   3       52.14       40.78     11.19 o 
 -11   4   3        1.14       -0.50      7.33 o 
 -10   4   3      154.55      181.36     16.65 o 
  -9   4   3     1243.12     1276.02     27.20 o 
  -8   4   3      901.96      886.80     25.18 o 
  -7   4   3       34.63       28.80     10.62 o 
  -6   4   3       82.08       71.47     10.88 o 
  -5   4   3       22.34       21.05      5.45 o 
  -4   4   3      262.96      259.83     10.18 o 
  -3   4   3      313.24      306.79     10.91 o 
  -2   4   3      454.08      425.57     10.42 o 
  -1   4   3      370.80      368.60     12.26 o 
   0   4   3     1055.40     1074.93     16.90 o 
   1   4   3     5185.33     5053.60     51.66 o 
   2   4   3     1329.32     1402.42     28.09 o 
   3   4   3      910.73      927.29     37.67 o 
   4   4   3      111.89      121.59      7.84 o 
   5   4   3      143.97      137.64      8.65 o 
   6   4   3     1216.78     1241.68     21.01 o 
   7   4   3      531.45      550.74     17.99 o 
   8   4   3      284.39      317.95     20.45 o 
   9   4   3       45.82       23.23      9.97 o 
  10   4   3       81.84       64.11     13.99 o 
  11   4   3       15.87       18.27      8.91 o 
 -11   5   3        0.98        2.01      8.29 o 
 -10   5   3       80.72       96.43     14.06 o 
  -9   5   3       75.16       82.12     11.73 o 
  -8   5   3      290.29      268.82     20.77 o 
  -7   5   3       77.04       87.44     10.81 o 
  -6   5   3      511.19      567.60     20.37 o 
  -5   5   3       10.25       17.37      8.61 o 
  -4   5   3      325.83      352.93     47.87 o 
  -3   5   3      257.27      245.85     19.00 o 
  -2   5   3      387.47      364.64     17.12 o 
  -1   5   3      733.48      762.37     15.45 o 
   0   5   3      159.50      155.39      9.07 o 
   1   5   3      638.34      623.42     19.06 o 
   2   5   3      372.04      395.36     18.39 o 
   3   5   3       84.09       93.15      9.84 o 
   4   5   3       35.06       29.33      6.12 o 
   5   5   3       72.92       74.37      7.27 o 
   6   5   3       57.08       52.68      7.68 o 
   7   5   3      232.38      228.84     14.34 o 
   8   5   3      103.38      112.60     11.33 o 
   9   5   3        0.27        7.73      8.62 o 
  10   5   3        1.69       -5.00      8.85 o 
  -9   6   3        7.20       29.36     11.86 o 
  -8   6   3      514.00      508.23     24.42 o 
  -7   6   3        3.09        9.02      9.08 o 
  -6   6   3       27.58       22.16     10.60 o 
  -5   6   3      138.63      160.97     18.15 o 
  -4   6   3        0.06        3.76      8.40 o 
  -3   6   3      453.03      417.18     24.25 o 
  -2   6   3      216.59      215.10     15.56 o 
  -1   6   3      142.23      143.68     13.18 o 
   0   6   3      610.08      582.91     20.53 o 
   1   6   3      238.34      246.73     16.05 o 
   2   6   3      119.14      113.92     11.51 o 
   3   6   3     1781.38     1664.56     33.70 o 
   4   6   3      109.95       91.01     12.92 o 
   5   6   3        6.00        6.07      6.35 o 
   6   6   3      867.69      890.04     26.99 o 
   7   6   3        4.48       10.85      8.65 o 
   8   6   3      117.00       95.91     13.24 o 
   9   6   3        2.78       12.55     11.28 o 
  -7   7   3        6.59        2.58     10.78 o 
  -6   7   3       51.75       63.08     20.92 o 
  -5   7   3       45.43       28.28     11.69 o 
  -4   7   3       84.38      105.59     16.42 o 
  -3   7   3      167.31      175.32     27.10 o 
  -2   7   3        4.30        8.24      8.37 o 
  -1   7   3       63.76       94.22     15.55 o 
   0   7   3       11.68       14.52      9.20 o 
   1   7   3      358.72      431.00     30.03 o 
   2   7   3       55.90       51.78     12.77 o 
   3   7   3       51.72       56.19     22.82 o 
   4   7   3      342.07      415.22     29.97 o 
   5   7   3      157.45      165.79     15.57 o 
   6   7   3      117.15      114.29     13.80 o 
   7   7   3      168.84      191.93     22.16 o 
  -4   8   3      258.56      252.02     37.09 o 
  -3   8   3      387.47      347.44     43.75 o 
  -2   8   3        8.49        0.63     13.95 o 
  -1   8   3       17.25       -1.27     12.36 o 
   0   8   3        0.53        1.90      9.41 o 
   1   8   3        0.37       11.22      9.75 o 
   2   8   3      829.15      782.38     59.91 o 
   3   8   3       40.54       18.21     23.93 o 
   4   8   3      183.35      176.08     22.30 o 
 -12   0   4       27.95       33.29     16.48 o 
 -10   0   4       41.61       61.69     12.40 o 
  -8   0   4      257.03      274.78     13.05 o 
  -6   0   4        2.91        9.02      7.59 o 
  -4   0   4       67.81       51.65      4.53 o 
  -2   0   4     6381.84     6184.82     72.91 o 
   0   0   4    24753.29    23804.78    240.93 o 
   2   0   4     1161.84     1216.68     29.16 o 
   4   0   4        3.32        5.47      2.89 o 
   6   0   4     2578.44     2733.98     64.04 o 
   8   0   4      708.20      695.20     27.78 o 
  10   0   4     1101.46     1052.69     38.11 o 
  12   0   4       45.82       21.98     11.10 o 
 -13   1   4      216.83      262.86     29.38 o 
 -12   1   4        0.83       11.00     11.34 o 
 -11   1   4      225.86      238.95     22.77 o 
 -10   1   4        5.80        2.10      6.08 o 
  -9   1   4       22.41       17.25      6.60 o 
  -8   1   4        0.98       -0.02      3.36 o 
  -7   1   4       63.41       46.51      5.95 o 
  -6   1   4       82.96       98.68      7.10 o 
  -5   1   4      169.89      178.98      7.54 o 
  -4   1   4     1424.82     1472.30     16.27 o 
  -3   1   4      235.80      255.64      7.19 o 
  -2   1   4     2170.59     2066.44     14.54 o 
  -1   1   4     1091.53     1052.52     15.75 o 
   0   1   4       64.64       76.74      4.09 o 
   1   1   4     3526.65     3498.62     24.14 o 
   2   1   4     1563.28     1572.29     16.18 o 
   3   1   4     7375.66     7278.35     57.05 o 
   4   1   4      402.00      425.66      8.93 o 
   5   1   4       55.94       36.91      5.84 o 
   6   1   4      450.51      461.81     16.28 o 
   7   1   4      701.62      682.92     18.25 o 
   8   1   4       14.91       21.53      7.00 o 
   9   1   4       18.53        5.68      5.15 o 
  10   1   4       30.22       29.89      7.23 o 
  11   1   4       14.64        0.79      5.43 o 
  12   1   4      115.78      101.29     16.61 o 
 -13   2   4        6.09       12.07      8.84 o 
 -12   2   4      174.46      210.47     25.56 o 
 -11   2   4      207.22      186.85     16.30 o 
 -10   2   4      269.46      298.16     18.90 o 
  -9   2   4        1.24       -1.33      4.39 o 
  -8   2   4        9.17       16.12      5.17 o 
  -7   2   4        0.20       -2.77      4.58 o 
  -6   2   4     1024.21      990.56     16.46 o 
  -5   2   4       12.64        9.48      3.12 o 
  -4   2   4     2006.49     1966.08     36.76 o 
  -3   2   4      567.73      570.72     13.00 o 
  -2   2   4     4837.71     4850.91     44.59 o 
  -1   2   4     2959.15     2933.95     37.98 o 
   0   2   4      516.30      501.82     15.67 o 
   1   2   4      801.67      844.94     12.77 o 
   2   2   4       44.91       38.71      4.28 o 
   3   2   4        2.87        7.69      3.21 o 
   4   2   4       45.67       49.93      5.63 o 
   5   2   4     1398.27     1546.40     20.70 o 
   6   2   4        0.82       -1.71      5.56 o 
   7   2   4      155.17      151.72     12.68 o 
   8   2   4       10.95        6.94      8.82 o 
   9   2   4       10.34       12.89      5.64 o 
  10   2   4      431.88      352.95     21.88 o 
  11   2   4        6.44       -0.20      6.95 o 
  12   2   4        0.09       -5.55      7.00 o 
 -12   3   4      261.64      290.35     21.53 o 
 -11   3   4      827.30      832.60     28.23 o 
 -10   3   4       55.16       74.97     10.97 o 
  -9   3   4      228.04      244.64     13.74 o 
  -8   3   4      358.50      358.39     15.15 o 
  -7   3   4     1639.95     1584.99     29.85 o 
  -6   3   4      416.66      467.43     14.11 o 
  -5   3   4        4.94        7.56      4.57 o 
  -4   3   4       17.23       27.65      5.19 o 
  -3   3   4      316.57      342.42      8.70 o 
  -2   3   4       65.71       56.82      8.39 o 
  -1   3   4        5.33        1.23      5.04 o 
   0   3   4      263.59      288.20     13.77 o 
   1   3   4     1321.62     1320.71     22.53 o 
   2   3   4     1233.61     1184.56     16.45 o 
   3   3   4      874.35      846.91     14.47 o 
   4   3   4      380.15      376.05     12.74 o 
   5   3   4      478.39      443.25     11.71 o 
   6   3   4      352.04      368.99     14.15 o 
   7   3   4       98.92       91.57     13.00 o 
   8   3   4       30.12       22.88      9.06 o 
   9   3   4        0.57       -3.65      6.72 o 
  10   3   4      134.92      123.91     14.45 o 
  11   3   4       25.37       36.15     10.18 o 
  12   3   4        0.48       -3.32      8.48 o 
 -12   4   4       77.52       61.05     12.11 o 
 -11   4   4      387.73      467.91     37.36 o 
 -10   4   4      120.89      139.45     15.77 o 
  -9   4   4        1.30       10.99      5.91 o 
  -8   4   4        4.02        5.21      5.94 o 
  -7   4   4      227.47      247.37     15.53 o 
  -6   4   4      883.98      945.30     44.98 o 
  -5   4   4       85.48      102.02      7.94 o 
  -4   4   4      249.90      221.56     12.16 o 
  -3   4   4      920.18      917.12     18.45 o 
  -2   4   4      246.39      247.26      9.94 o 
  -1   4   4      553.46      537.34     13.22 o 
   0   4   4      438.56      490.03     15.94 o 
   1   4   4        2.00        5.36      4.86 o 
   2   4   4      307.17      315.69     14.54 o 
   3   4   4      953.38      960.12     23.36 o 
   4   4   4      377.86      405.83     11.95 o 
   5   4   4       26.12       26.83      5.24 o 
   6   4   4        6.67        3.43      4.40 o 
   7   4   4      162.40      173.85     12.29 o 
   8   4   4        5.14       -1.13     13.19 o 
   9   4   4       85.63       41.81     11.08 o 
  10   4   4      688.55      670.87     48.34 o 
  11   4   4       62.38       58.50     12.44 o 
 -11   5   4       46.22       51.86     11.54 o 
 -10   5   4       30.23       23.52      9.75 o 
  -9   5   4      505.04      519.02     23.06 o 
  -8   5   4      176.85      188.77     15.54 o 
  -7   5   4     1405.86     1417.93     28.60 o 
  -6   5   4      106.86      112.28     11.74 o 
  -5   5   4      229.68      238.90     20.06 o 
  -4   5   4      282.09      309.26     21.61 o 
  -3   5   4        1.54       -7.93      7.93 o 
  -2   5   4       42.37       40.09     10.46 o 
  -1   5   4       47.62       49.26      7.97 o 
   0   5   4       46.87       45.74      7.77 o 
   1   5   4       29.24       34.32      7.00 o 
   2   5   4      604.16      593.87     19.16 o 
   3   5   4      188.34      177.83     13.31 o 
   4   5   4      476.47      478.53     17.02 o 
   5   5   4        5.27        6.93      4.68 o 
   6   5   4      145.37      158.07     10.21 o 
   7   5   4       36.91       24.16      7.12 o 
   8   5   4       24.86       20.13      8.37 o 
   9   5   4       15.80       20.26      9.49 o 
  10   5   4       97.16      115.46     15.29 o 
  -9   6   4        0.00       13.88     10.60 o 
  -8   6   4      284.64      270.45     24.66 o 
  -7   6   4       24.31       47.96     12.20 o 
  -6   6   4        1.27        4.21      8.80 o 
  -5   6   4      155.76      186.77     23.93 o 
  -4   6   4       34.08       20.75      9.83 o 
  -3   6   4      309.58      311.71     33.76 o 
  -2   6   4      336.67      305.01     40.10 o 
  -1   6   4      809.04      832.38     30.13 o 
   0   6   4        0.63        2.25      7.17 o 
   1   6   4     1165.88     1110.28     28.07 o 
   2   6   4        4.30        0.13      5.35 o 
   3   6   4      295.44      311.58     27.19 o 
   4   6   4       40.02       40.71      8.92 o 
   5   6   4       39.62       36.77      7.28 o 
   6   6   4      494.40      561.87     22.17 o 
   7   6   4        6.64        0.42      7.03 o 
   8   6   4       74.98       90.04     29.80 o 
   9   6   4       99.07      124.23     19.05 o 
  -7   7   4       23.44       32.65     17.75 o 
  -6   7   4      106.38      126.26     18.37 o 
  -5   7   4       23.73       10.44     10.70 o 
  -4   7   4       84.01      100.73     15.93 o 
  -3   7   4        2.34        6.54      8.71 o 
  -2   7   4        2.33       19.75      9.48 o 
  -1   7   4       92.56       84.84     13.89 o 
   0   7   4        1.86       -3.09      7.61 o 
   1   7   4        6.20       14.72      9.51 o 
   2   7   4       61.93       73.99     14.45 o 
   3   7   4       80.95       65.43     14.22 o 
   4   7   4      154.37      145.55     18.61 o 
   5   7   4      133.84      140.13     14.61 o 
   6   7   4       71.58       84.06     15.65 o 
   7   7   4       78.26       70.06     21.24 o 
  -4   8   4       16.75       30.12     18.70 o 
  -3   8   4      207.58      213.03     35.19 o 
  -2   8   4       74.26       61.50     20.92 o 
  -1   8   4      266.04      344.59     42.80 o 
   0   8   4       10.13        9.83     14.90 o 
   1   8   4      366.49      327.79     40.89 o 
   2   8   4     1040.55      923.44     57.06 o 
   3   8   4      228.21      214.30     33.60 o 
   4   8   4       10.97        2.54     14.90 o 
 -13   0   5      130.32      127.12     27.26 o 
 -11   0   5       52.57       45.97     16.80 o 
  -9   0   5     1265.42     1231.94     36.07 o 
  -7   0   5      496.27      452.47     14.55 o 
  -5   0   5       48.90       66.54      7.73 o 
  -3   0   5        0.58        1.28      5.86 o 
  -1   0   5      168.77      181.33     11.10 o 
   1   0   5     8361.29     8072.92     88.45 o 
   3   0   5      138.38       92.88     12.36 o 
   5   0   5     8559.64     9288.55     86.03 o 
   7   0   5      258.52      334.29     22.07 o 
   9   0   5       22.13       44.48     11.05 o 
  11   0   5      190.76      198.80     21.34 o 
 -13   1   5       11.98        5.82      8.24 o 
 -12   1   5        1.45        2.11      7.97 o 
 -11   1   5        2.77        1.52      6.19 o 
 -10   1   5        0.71        5.73      5.88 o 
  -9   1   5       61.40       60.41      7.29 o 
  -8   1   5      711.81      658.07     13.77 o 
  -7   1   5      649.43      677.84     21.69 o 
  -6   1   5     6579.33     6768.00     45.84 o 
  -5   1   5      412.50      420.24      9.80 o 
  -4   1   5        9.49       20.34      3.77 o 
  -3   1   5        0.25       -1.97      2.05 o 
  -2   1   5     1234.22     1126.22     10.06 o 
  -1   1   5      431.86      398.07      8.77 o 
   0   1   5       70.45       90.95      3.35 o 
   1   1   5     2897.89     2845.09     22.35 o 
   2   1   5      400.64      378.63      7.97 o 
   3   1   5      331.44      326.23      8.56 o 
   4   1   5      377.88      308.12      8.54 o 
   5   1   5      191.21      197.31     11.03 o 
   6   1   5      991.59     1014.05     24.27 o 
   7   1   5       89.98       93.39     14.02 o 
   8   1   5     2703.36     2638.96     46.81 o 
   9   1   5       93.60      103.41     10.69 o 
  10   1   5       15.13        7.17      9.11 o 
  11   1   5        4.40        0.53      5.93 o 
  12   1   5        6.61        1.24      6.36 o 
 -13   2   5      120.87      117.52     15.22 o 
 -12   2   5      133.35      145.12     15.57 o 
 -11   2   5      572.60      598.57     30.20 o 
 -10   2   5      445.32      477.39     26.07 o 
  -9   2   5      530.87      525.52     16.34 o 
  -8   2   5      753.54      789.28     26.97 o 
  -7   2   5      294.56      289.04     20.82 o 
  -6   2   5        4.68        6.20      3.22 o 
  -5   2   5       59.05       63.13      5.77 o 
  -4   2   5      124.20      121.99      6.83 o 
  -3   2   5      822.51      831.91     15.27 o 
  -2   2   5        7.56       16.35      4.38 o 
  -1   2   5     1271.75     1221.19     24.65 o 
   0   2   5       38.83       28.60      6.23 o 
   1   2   5      934.05      898.22     13.37 o 
   2   2   5       18.86        7.06      3.29 o 
   3   2   5      398.67      468.55     11.55 o 
   4   2   5      161.51      186.39      8.42 o 
   5   2   5       40.38       31.89      4.61 o 
   6   2   5      138.17      146.29      7.78 o 
   7   2   5      834.45      842.00     24.00 o 
   8   2   5        2.12        4.01      5.55 o 
   9   2   5       49.83       55.66     12.09 o 
  10   2   5       65.45       41.19      9.30 o 
  11   2   5       66.77       74.16     12.51 o 
  12   2   5       37.09       74.13     21.13 o 
 -12   3   5        0.66        0.99      6.87 o 
 -11   3   5        0.34        3.66      6.86 o 
 -10   3   5      167.39      166.12     18.98 o 
  -9   3   5      425.31      441.56     21.55 o 
  -8   3   5      608.20      618.18     17.44 o 
  -7   3   5     1491.58     1492.48     22.75 o 
  -6   3   5     1978.34     1955.67     31.81 o 
  -5   3   5     2056.93     2161.37     31.74 o 
  -4   3   5      365.92      327.64     12.61 o 
  -3   3   5     1016.83     1097.93     13.44 o 
  -2   3   5       83.25       91.37     10.31 o 
  -1   3   5       35.32       41.66     13.31 o 
   0   3   5      341.44      356.14     15.46 o 
   1   3   5       36.38       42.97      7.61 o 
   2   3   5      403.09      405.36     17.94 o 
   3   3   5       91.36       94.30      7.18 o 
   4   3   5       39.50       34.45      6.56 o 
   5   3   5       18.24       16.18      4.72 o 
   6   3   5       80.47       86.99      8.54 o 
   7   3   5      625.82      583.77     47.23 o 
   8   3   5      831.93      913.28     33.29 o 
   9   3   5      697.75      630.81     34.40 o 
  10   3   5      297.08      277.33     25.08 o 
  11   3   5       22.43       18.43      9.24 o 
 -12   4   5      393.99      428.78     25.92 o 
 -11   4   5     1068.85     1068.94     32.44 o 
 -10   4   5      111.31      118.70     13.45 o 
  -9   4   5      647.74      666.39     19.88 o 
  -8   4   5      239.51      222.56     13.39 o 
  -7   4   5       16.36        8.75      5.56 o 
  -6   4   5      201.99      195.94     13.48 o 
  -5   4   5      171.38      195.53     10.08 o 
  -4   4   5       24.06       24.86      4.16 o 
  -3   4   5     1327.45     1299.29     33.12 o 
  -2   4   5       82.09       59.05     14.42 o 
  -1   4   5        0.97        0.71      5.37 o 
   0   4   5      319.48      339.87     16.96 o 
   1   4   5     2873.99     2753.46     45.95 o 
   2   4   5        0.76        0.15      4.71 o 
   3   4   5        1.00       -0.66      3.85 o 
   4   4   5       10.82       12.70      4.47 o 
   5   4   5       48.07       61.30      7.61 o 
   6   4   5      134.08      144.08     13.91 o 
   7   4   5      338.22      307.14     19.07 o 
   8   4   5       72.72       73.06     11.47 o 
   9   4   5      180.97      175.23     18.62 o 
  10   4   5       68.04       54.03     15.28 o 
  11   4   5        1.92       -5.95     10.44 o 
 -11   5   5       14.35        7.61     14.27 o 
 -10   5   5        1.49       10.14     14.58 o 
  -9   5   5       52.73       50.36      8.85 o 
  -8   5   5      103.84       87.58     11.68 o 
  -7   5   5      224.08      228.97     21.46 o 
  -6   5   5       13.09        2.99      5.88 o 
  -5   5   5     1164.73     1181.03     36.41 o 
  -4   5   5       14.74       11.59      7.92 o 
  -3   5   5       29.26       10.79      7.44 o 
  -2   5   5      109.63      100.59     13.41 o 
  -1   5   5      527.25      539.26     23.24 o 
   0   5   5       22.11       23.71     17.59 o 
   1   5   5       64.62       72.81     12.20 o 
   2   5   5      516.21      534.14     18.73 o 
   3   5   5      203.30      214.03     12.19 o 
   4   5   5      553.94      594.69     17.13 o 
   5   5   5      113.87       97.10      9.35 o 
   6   5   5       16.64       23.77      6.63 o 
   7   5   5      262.76      316.98     21.53 o 
   8   5   5       88.41       98.43     13.14 o 
   9   5   5      236.74      252.64     20.01 o 
  10   5   5      163.84      130.99     16.20 o 
  -9   6   5       52.99       23.69     14.90 o 
  -8   6   5       80.16       87.78     15.92 o 
  -7   6   5       20.07       13.97     23.30 o 
  -6   6   5       10.45       14.39     18.23 o 
  -5   6   5       18.27       18.41     13.00 o 
  -4   6   5      148.06      151.01     17.81 o 
  -3   6   5      266.68      254.43     23.78 o 
  -2   6   5      170.36      174.30     34.71 o 
  -1   6   5      156.20      180.67     18.39 o 
   0   6   5      143.94      133.55     15.45 o 
   1   6   5     3164.36     3187.76     58.63 o 
   2   6   5     2526.89     2427.51     42.28 o 
   3   6   5      153.89      161.32     11.64 o 
   4   6   5       66.56       88.61      9.41 o 
   5   6   5      138.75      135.78     12.78 o 
   6   6   5       17.47       17.99      7.65 o 
   7   6   5        5.39        9.74     10.28 o 
   8   6   5      394.52      413.75     30.58 o 
  -7   7   5       60.70       35.82     13.36 o 
  -6   7   5        0.02        2.35      9.97 o 
  -5   7   5       25.69       34.17     12.05 o 
  -4   7   5       10.87       -1.54     20.45 o 
  -3   7   5        7.65        7.10      8.89 o 
  -2   7   5        7.04       10.64      8.99 o 
  -1   7   5        0.01        1.75      8.30 o 
   0   7   5       19.95       21.77      9.52 o 
   1   7   5        3.04       -4.44     10.78 o 
   2   7   5       42.60       31.07     16.48 o 
   3   7   5      302.52      247.27     32.65 o 
   4   7   5        0.41       -9.19     10.78 o 
   5   7   5       50.82       72.28     19.65 o 
  -4   8   5       77.52       99.54     25.68 o 
  -3   8   5        4.82        5.07     15.85 o 
  -2   8   5      359.96      423.52     47.23 o 
  -1   8   5       15.08       17.12     16.17 o 
   0   8   5      357.51      295.45     38.99 o 
   1   8   5       10.25       15.53     16.80 o 
   2   8   5     1215.99     1192.58     64.04 o 
   3   8   5      349.26      315.42     40.26 o 
 -12   0   6      144.56      213.35     31.07 o 
 -10   0   6     2494.83     2487.24     76.08 o 
  -8   0   6     3092.72     3056.92     46.53 o 
  -6   0   6      721.39      865.90     22.20 o 
  -4   0   6      220.46      260.92     11.46 o 
  -2   0   6     7983.81     7851.02     92.88 o 
   0   0   6      268.24      315.86     12.68 o 
   2   0   6        1.88        2.85      4.76 o 
   4   0   6     8388.34     8643.54    118.88 o 
   6   0   6      386.38      364.63     19.99 o 
   8   0   6      991.79      967.43     33.06 o 
  10   0   6      398.11      315.78     25.71 o 
  12   0   6       41.52       20.74     10.66 o 
 -13   1   6      185.00      143.13     45.81 o 
 -12   1   6        0.64        3.25      8.20 o 
 -11   1   6      144.42      133.38     13.79 o 
 -10   1   6      113.55       95.23     13.94 o 
  -9   1   6       21.76       27.63      6.11 o 
  -8   1   6        3.92       -0.78      3.48 o 
  -7   1   6      250.37      249.37     11.51 o 
  -6   1   6       12.72       17.95      3.61 o 
  -5   1   6      667.72      830.21     13.35 o 
  -4   1   6       21.35       31.51      3.51 o 
  -3   1   6     2000.14     2041.93     19.53 o 
  -2   1   6     1179.42     1252.89     13.87 o 
  -1   1   6     4579.60     4542.43     36.20 o 
   0   1   6     1382.82     1469.37     14.28 o 
   1   1   6     1344.72     1354.61     13.63 o 
   2   1   6      580.92      567.79     22.40 o 
   3   1   6      491.77      491.87     10.73 o 
   4   1   6      789.02      800.06     13.85 o 
   5   1   6      159.68      148.68      9.56 o 
   6   1   6      240.89      252.46     14.99 o 
   7   1   6      436.49      451.39     22.05 o 
   8   1   6      102.79       92.43      9.63 o 
   9   1   6       15.60       18.80      6.30 o 
  10   1   6      284.41      252.91     16.37 o 
  11   1   6      151.00      170.26     14.49 o 
  12   1   6       56.12       55.90      9.78 o 
 -13   2   6       85.70      110.11     15.06 o 
 -12   2   6        2.92       -2.54      7.06 o 
 -11   2   6      198.56      223.75     17.50 o 
 -10   2   6       74.39       90.83     11.38 o 
  -9   2   6     2258.06     2329.97     40.24 o 
  -8   2   6      616.16      656.37     17.04 o 
  -7   2   6      179.68      177.14     11.15 o 
  -6   2   6      400.09      331.08     12.38 o 
  -5   2   6      714.95      780.29     14.88 o 
  -4   2   6      372.24      378.94      9.65 o 
  -3   2   6     2180.24     2155.03     20.22 o 
  -2   2   6      977.98      962.24     23.42 o 
  -1   2   6     1381.75     1280.70     15.99 o 
   0   2   6     6959.01     6899.43     48.49 o 
   1   2   6       10.67       17.92      3.84 o 
   2   2   6      512.26      513.92     11.46 o 
   3   2   6     1407.19     1400.35     17.47 o 
   4   2   6     3877.71     3917.22     32.34 o 
   5   2   6        0.15        1.09      3.19 o 
   6   2   6      152.94      180.89      8.54 o 
   7   2   6      122.51       91.88     15.01 o 
   8   2   6        7.00        1.21      5.81 o 
   9   2   6       31.21       24.81      7.67 o 
  10   2   6       62.00       67.31      9.75 o 
  11   2   6        5.14        6.81      6.31 o 
  12   2   6       65.99       60.19     12.51 o 
 -12   3   6       16.64       10.97     13.20 o 
 -11   3   6       10.26        4.51      7.03 o 
 -10   3   6       23.00       17.53      7.44 o 
  -9   3   6      117.12      113.47      9.87 o 
  -8   3   6       76.82       75.19      8.01 o 
  -7   3   6      654.01      676.01     15.67 o 
  -6   3   6       64.82       88.99      7.67 o 
  -5   3   6      446.83      446.31     14.69 o 
  -4   3   6       14.83       13.73      4.67 o 
  -3   3   6     1805.02     1765.24     27.84 o 
  -2   3   6      397.37      406.83     17.35 o 
  -1   3   6      396.74      353.05     33.44 o 
   0   3   6      110.00       85.42     15.69 o 
   1   3   6       35.28       51.99      8.82 o 
   2   3   6        2.70        0.60      3.33 o 
   3   3   6      264.78      257.50     10.98 o 
   4   3   6       95.10       82.22      7.44 o 
   5   3   6        7.55        4.86      4.15 o 
   6   3   6      303.89      323.98     13.12 o 
   7   3   6      311.59      286.40     25.68 o 
   8   3   6        0.20       -4.88      6.23 o 
   9   3   6      115.03      115.37     31.86 o 
  10   3   6       64.20       76.36     14.65 o 
  11   3   6      386.39      374.20     32.61 o 
 -12   4   6       94.04       76.40     16.12 o 
 -11   4   6      112.00       96.40     12.94 o 
 -10   4   6       16.28       16.95      7.87 o 
  -9   4   6        0.34       -5.03      5.03 o 
  -8   4   6      102.88      106.50      8.97 o 
  -7   4   6      260.06      295.42     22.74 o 
  -6   4   6      111.48      121.61     15.12 o 
  -5   4   6       16.52        7.13      8.11 o 
  -4   4   6      215.70      223.85     17.71 o 
  -3   4   6        0.60       -5.01      5.59 o 
  -2   4   6        2.72        3.22      5.94 o 
  -1   4   6      783.91      787.59     27.58 o 
   0   4   6      630.03      609.53     22.26 o 
   1   4   6     1317.36     1303.60     31.91 o 
   2   4   6       74.68       73.36     16.10 o 
   3   4   6      946.82      978.95     23.17 o 
   4   4   6      345.67      368.80     13.95 o 
   5   4   6      120.17      109.88      9.45 o 
   6   4   6        6.83       14.42      5.51 o 
   7   4   6        0.05        0.57      6.10 o 
   8   4   6       30.56       18.65      8.82 o 
   9   4   6       23.94        9.11      8.50 o 
  10   4   6       37.47       29.46     11.11 o 
 -11   5   6        0.15       35.19     18.39 o 
 -10   5   6       11.39        6.97     13.95 o 
  -9   5   6       22.78       12.82     14.11 o 
  -8   5   6      171.64      177.17     17.87 o 
  -7   5   6      573.29      671.75     33.85 o 
  -6   5   6        0.45       -5.29      5.29 o 
  -5   5   6     1120.17     1152.56     36.64 o 
  -4   5   6       42.44       34.66     15.22 o 
  -3   5   6       12.13       -6.45      6.45 o 
  -2   5   6      753.17      702.02     26.93 o 
  -1   5   6      892.83      881.92     29.40 o 
   0   5   6      620.73      546.76     34.40 o 
   1   5   6       52.16       63.16     10.86 o 
   2   5   6       72.70       65.11      8.31 o 
   3   5   6       25.35       15.29     11.71 o 
   4   5   6        0.05        3.76      5.56 o 
   5   5   6      142.27      135.72     10.82 o 
   6   5   6        2.70        9.64      5.82 o 
   7   5   6     1026.43     1064.87     30.67 o 
   8   5   6      131.31      161.14     15.89 o 
   9   5   6       94.08      116.04     14.80 o 
  -9   6   6       12.45       15.10     10.79 o 
  -8   6   6      164.10      196.34     21.96 o 
  -7   6   6       64.11       49.90     13.67 o 
  -6   6   6        0.35       21.84     10.19 o 
  -5   6   6      169.53      149.53     18.47 o 
  -4   6   6       33.10       30.09     14.90 o 
  -3   6   6      165.63      157.20     21.08 o 
  -2   6   6       76.82       59.21     12.33 o 
  -1   6   6        4.06       18.93      8.53 o 
   0   6   6        0.94        3.37      7.51 o 
   1   6   6        0.06        5.93      7.77 o 
   2   6   6      182.44      175.15     21.40 o 
   3   6   6      228.71      225.11     15.14 o 
   4   6   6       90.54       93.91     10.94 o 
   5   6   6       53.88       57.15     11.68 o 
   6   6   6       65.36       73.16     13.49 o 
   7   6   6      127.04      147.76     18.26 o 
   8   6   6        1.84        0.64     10.25 o 
  -7   7   6      351.97      365.27     30.12 o 
  -6   7   6      813.55      862.99    112.54 o 
  -5   7   6       75.54       56.20     22.67 o 
  -4   7   6       99.44      112.24     16.93 o 
  -3   7   6       15.51       10.72     12.05 o 
  -2   7   6      254.20      198.48     52.15 o 
  -1   7   6       38.98       42.37     12.14 o 
   0   7   6      289.31      269.40     23.01 o 
   1   7   6       21.29       22.77     18.39 o 
   2   7   6       78.76       93.83     22.51 o 
   3   7   6        0.85       17.12     14.27 o 
   4   7   6        4.88       -8.56     12.68 o 
   5   7   6        8.28        0.00     13.00 o 
  -4   8   6       76.60      109.68     27.90 o 
  -3   8   6        6.63       -2.54     14.58 o 
  -2   8   6       20.14       39.94     20.92 o 
  -1   8   6       66.45       71.33     23.14 o 
   0   8   6       44.84       41.85     20.92 o 
   1   8   6       80.35       45.33     20.29 o 
   2   8   6        0.43        4.12     15.85 o 
   3   8   6        0.04        5.39     13.95 o 
 -13   0   7      183.55      258.04     35.50 o 
 -11   0   7     1268.35     1195.44     55.48 o 
  -9   0   7      263.71      297.72     17.89 o 
  -7   0   7     1044.41      972.00     63.56 o 
  -5   0   7     4398.36     4531.01     43.59 o 
  -3   0   7     2390.78     2561.42     48.82 o 
  -1   0   7      574.65      557.62     20.92 o 
   1   0   7      453.50      441.08     13.93 o 
   3   0   7      594.30      667.62     26.63 o 
   5   0   7       40.13       17.71      9.19 o 
   7   0   7        0.73       -5.78      5.78 o 
   9   0   7      279.66      297.77     23.96 o 
  11   0   7      125.98      106.72     17.13 o 
 -13   1   7       93.03      103.04     22.19 o 
 -12   1   7       32.35        7.93      8.66 o 
 -11   1   7       87.28       72.51     11.14 o 
 -10   1   7      729.84      711.63     23.53 o 
  -9   1   7        8.49        0.82      4.07 o 
  -8   1   7       18.50       23.08      4.79 o 
  -7   1   7       23.21       25.08      4.59 o 
  -6   1   7      606.14      633.25     13.02 o 
  -5   1   7      874.30      967.51     14.60 o 
  -4   1   7     4154.88     4093.74     32.99 o 
  -3   1   7     1095.14     1068.17     13.93 o 
  -2   1   7        1.97        0.07      2.97 o 
  -1   1   7      965.36      993.77     19.14 o 
   0   1   7     5502.22     5415.37     34.69 o 
   1   1   7     2018.80     2118.57     27.78 o 
   2   1   7      347.08      381.88      9.91 o 
   3   1   7        5.41        7.64      3.13 o 
   4   1   7      558.82      560.44     17.25 o 
   5   1   7      125.10      127.90      9.60 o 
   6   1   7        0.74       -4.00      4.00 o 
   7   1   7      423.49      404.59     19.10 o 
   8   1   7     1440.65     1413.51     28.79 o 
   9   1   7      187.97      162.14     12.84 o 
  10   1   7      562.67      569.38     20.91 o 
  11   1   7       12.56        9.51      6.63 o 
  12   1   7      311.24      318.32     20.40 o 
 -13   2   7        8.61        6.44      7.84 o 
 -12   2   7        4.05        2.25      6.94 o 
 -11   2   7      749.32      778.92     44.54 o 
 -10   2   7      220.30      205.51     15.53 o 
  -9   2   7       66.47       80.66      8.41 o 
  -8   2   7      147.48      162.19     10.50 o 
  -7   2   7       26.68       46.30      5.67 o 
  -6   2   7     1286.99     1353.25     20.71 o 
  -5   2   7     1377.69     1357.54     31.41 o 
  -4   2   7     1941.99     2109.96     22.16 o 
  -3   2   7      486.69      470.28     12.13 o 
  -2   2   7     1189.15     1181.03     15.49 o 
  -1   2   7      306.12      346.92     15.74 o 
   0   2   7        2.78        0.01      2.30 o 
   1   2   7     1072.52     1059.59     17.28 o 
   2   2   7        3.84        8.25      2.88 o 
   3   2   7     1664.92     1573.14     27.02 o 
   4   2   7      377.07      463.29     28.29 o 
   5   2   7     1543.05     1532.33     21.95 o 
   6   2   7       56.59       53.84      8.09 o 
   7   2   7      318.77      309.76     17.94 o 
   8   2   7      256.13      247.22     28.91 o 
   9   2   7        0.02        5.57      6.83 o 
  10   2   7       15.61       14.07      6.72 o 
  11   2   7      161.56      175.18     15.18 o 
 -12   3   7      169.29      216.75     19.00 o 
 -11   3   7      263.04      284.49     19.51 o 
 -10   3   7      591.66      585.12     22.05 o 
  -9   3   7      496.12      493.05     32.62 o 
  -8   3   7       60.79       61.57      6.84 o 
  -7   3   7       22.38       18.58      4.63 o 
  -6   3   7      319.29      320.55     11.94 o 
  -5   3   7     2090.32     2063.75     25.35 o 
  -4   3   7       55.88       36.23      8.69 o 
  -3   3   7      105.40       99.48     11.53 o 
  -2   3   7      241.91      237.66     45.17 o 
  -1   3   7      377.74      366.36     17.32 o 
   0   3   7      247.70      234.49      8.92 o 
   1   3   7      104.92      109.41      7.72 o 
   2   3   7        0.94       -0.31      3.19 o 
   3   3   7       49.74       51.94      5.97 o 
   4   3   7       37.67       44.37      6.16 o 
   5   3   7       14.53       11.91      4.95 o 
   6   3   7      278.88      287.96     29.34 o 
   7   3   7      238.41      234.94     17.27 o 
   8   3   7      170.19      204.68     20.40 o 
   9   3   7      377.32      350.26     27.23 o 
  10   3   7        3.52       10.18      9.57 o 
  11   3   7      103.94       71.16     22.38 o 
 -12   4   7      142.97      137.90     28.85 o 
 -11   4   7       68.01       80.52     22.82 o 
 -10   4   7      372.05      352.06     44.71 o 
  -9   4   7      302.33      336.01     16.70 o 
  -8   4   7      168.14      184.32     11.09 o 
  -7   4   7      390.71      373.12     14.57 o 
  -6   4   7       38.48       39.53     11.61 o 
  -5   4   7        1.14       -1.13      4.49 o 
  -4   4   7      164.59      142.09     14.91 o 
  -3   4   7      198.69      195.01     16.79 o 
  -2   4   7       71.60       66.25     11.57 o 
  -1   4   7     1088.19     1075.87     29.89 o 
   0   4   7       56.03       68.22     10.42 o 
   1   4   7      447.06      457.17     26.98 o 
   2   4   7      490.67      481.32     15.29 o 
   3   4   7      397.43      425.71     15.48 o 
   4   4   7       18.69       20.89      5.64 o 
   5   4   7      749.86      786.12     19.54 o 
   6   4   7     1202.08     1207.86     30.16 o 
   7   4   7      144.81      121.52     16.84 o 
   8   4   7       16.68       26.27      9.52 o 
   9   4   7       78.81       73.87     13.29 o 
  10   4   7      247.09      288.28     30.16 o 
 -11   5   7      120.09      117.93     27.58 o 
 -10   5   7       61.31       70.69     20.92 o 
  -9   5   7      159.71      163.80     19.26 o 
  -8   5   7      129.46      112.69     13.55 o 
  -7   5   7       46.52       48.70     12.30 o 
  -6   5   7       10.07        2.70      8.45 o 
  -5   5   7      162.98      204.60     19.24 o 
  -4   5   7       18.57        0.96     12.36 o 
  -3   5   7      143.46      170.15     24.89 o 
  -2   5   7      320.90      296.86     21.56 o 
  -1   5   7       44.22       29.27      9.18 o 
   0   5   7      306.84      277.40     20.37 o 
   1   5   7       85.93       73.38     11.87 o 
   2   5   7      433.93      409.78     15.72 o 
   3   5   7      105.96      104.22     13.02 o 
   4   5   7      218.18      250.52     15.60 o 
   5   5   7        4.16        3.03      5.33 o 
   6   5   7      121.21      115.93     12.63 o 
   7   5   7      113.90      117.34     13.88 o 
   8   5   7       81.75       64.46     11.11 o 
   9   5   7      205.21      186.30     17.96 o 
  -9   6   7       44.18       31.12     12.55 o 
  -8   6   7      160.49      167.81     17.00 o 
  -7   6   7      418.32      422.57     30.46 o 
  -6   6   7       12.61       12.47      9.86 o 
  -5   6   7      152.14      138.41     17.79 o 
  -4   6   7        5.75        3.75      8.63 o 
  -3   6   7      191.37      190.13     19.50 o 
  -2   6   7      119.01      120.82     16.02 o 
  -1   6   7        0.62       -3.04      6.68 o 
   0   6   7       39.46       56.77     17.59 o 
   1   6   7      163.93      165.59     28.37 o 
   2   6   7        2.54        3.07      7.26 o 
   3   6   7       81.53       99.90     14.77 o 
   4   6   7       84.10       77.60     10.37 o 
   5   6   7       74.13       94.26     14.00 o 
   6   6   7      346.28      352.13     28.37 o 
   7   6   7       51.01       38.32     11.78 o 
   8   6   7      134.11      133.01     15.45 o 
  -7   7   7      156.02      143.14     20.51 o 
  -6   7   7       51.56       42.72     14.10 o 
  -5   7   7      236.08      266.23     46.92 o 
  -4   7   7      102.14      102.90     16.59 o 
  -3   7   7       26.54       45.31     12.63 o 
  -2   7   7      490.53      471.24     28.42 o 
  -1   7   7       85.87      141.69     33.29 o 
   0   7   7       85.80       94.79     15.32 o 
   1   7   7      250.07      285.84     23.87 o 
   2   7   7        0.04       -4.78      8.26 o 
   3   7   7      435.09      427.95     28.53 o 
   4   7   7       41.49       35.82     17.75 o 
   5   7   7      406.55      485.02     44.70 o 
  -4   8   7      344.55      322.08     43.43 o 
  -3   8   7       25.51      -11.73     13.00 o 
  -2   8   7        0.64        6.66     15.22 o 
  -1   8   7      135.37      140.43     29.48 o 
   0   8   7       20.05       38.67     19.65 o 
   1   8   7      231.46      215.88     32.97 o 
   2   8   7      700.12      662.86     48.82 o 
 -12   0   8       37.62       71.33     18.70 o 
 -10   0   8      727.30      661.60     38.99 o 
  -8   0   8        0.14        1.71      5.80 o 
  -6   0   8      615.81      596.26     16.37 o 
  -4   0   8      273.16      233.09     30.59 o 
  -2   0   8       18.72       23.14      7.93 o 
   0   0   8     1955.68     2002.86     28.01 o 
   2   0   8      164.96      153.43     14.90 o 
   4   0   8     2934.68     3240.45     68.16 o 
   6   0   8      150.67      172.34     16.48 o 
   8   0   8      515.75      515.18     32.65 o 
  10   0   8      632.15      636.08     65.15 o 
  12   0   8        2.00        4.32      8.78 o 
 -13   1   8      533.18      569.92     36.62 o 
 -12   1   8       12.18       28.07     10.65 o 
 -11   1   8       34.53       22.96     23.93 o 
 -10   1   8       25.26       17.02     19.02 o 
  -9   1   8      216.85      217.61     12.00 o 
  -8   1   8       52.33       54.16      7.78 o 
  -7   1   8        0.26        3.27      3.93 o 
  -6   1   8       25.68       28.34      4.83 o 
  -5   1   8      383.65      441.57     19.49 o 
  -4   1   8     1374.05     1497.40     18.87 o 
  -3   1   8      332.54      349.33      8.51 o 
  -2   1   8      289.11      287.52      6.72 o 
  -1   1   8     3270.88     3347.27     57.23 o 
   0   1   8      294.77      340.33      8.22 o 
   1   1   8      332.49      259.37     16.27 o 
   2   1   8      164.07      146.81     11.81 o 
   3   1   8      501.16      481.56     10.74 o 
   4   1   8      162.95      159.51      8.40 o 
   5   1   8      825.12      831.18     15.80 o 
   6   1   8       87.97       97.46     14.45 o 
   7   1   8      422.73      424.97     20.21 o 
   8   1   8       36.74       27.99      6.68 o 
   9   1   8       83.19       69.35     11.76 o 
  10   1   8        8.52        4.00      5.83 o 
  11   1   8      109.86      101.48     11.73 o 
 -13   2   8       24.30       28.50     12.44 o 
 -12   2   8        5.31       -2.13      7.09 o 
 -11   2   8      442.10      400.67     22.61 o 
 -10   2   8        0.39       -0.89      5.62 o 
  -9   2   8      472.97      483.94     15.74 o 
  -8   2   8     1257.22     1193.79     20.75 o 
  -7   2   8        0.18        2.09      3.38 o 
  -6   2   8      329.39      308.10     11.22 o 
  -5   2   8       71.16       66.05      5.64 o 
  -4   2   8     1724.42     1645.10     18.92 o 
  -3   2   8       35.53       48.18      4.12 o 
  -2   2   8      546.79      552.65     11.54 o 
  -1   2   8      195.07      212.91     11.03 o 
   0   2   8      542.23      578.00     13.79 o 
   1   2   8      587.99      564.86     13.03 o 
   2   2   8     1024.71     1120.11     15.23 o 
   3   2   8      292.55      356.54     12.10 o 
   4   2   8     3264.04     3270.13     30.34 o 
   5   2   8     1439.48     1546.53     22.71 o 
   6   2   8       92.86       89.87      9.79 o 
   7   2   8        0.30        2.79      5.13 o 
   8   2   8      544.75      581.52     28.44 o 
   9   2   8      113.72      107.87     12.96 o 
  10   2   8        2.73        3.71      5.62 o 
  11   2   8       11.16       20.03      7.47 o 
 -12   3   8      151.29      134.68     15.20 o 
 -11   3   8      103.36      136.33     14.42 o 
 -10   3   8        2.05       -5.10      5.22 o 
  -9   3   8       88.96       79.13      8.64 o 
  -8   3   8       14.65        7.71      4.48 o 
  -7   3   8      127.82      127.96      8.51 o 
  -6   3   8       66.75       78.23      8.14 o 
  -5   3   8        0.53       -1.43      3.16 o 
  -4   3   8      256.27      280.10     10.21 o 
  -3   3   8      155.52      138.65     13.44 o 
  -2   3   8     1261.74     1260.41     30.93 o 
  -1   3   8     4538.12     4565.53     37.39 o 
   0   3   8      305.20      302.25      9.83 o 
   1   3   8     3093.55     3058.21     34.02 o 
   2   3   8        8.26       -3.59      3.59 o 
   3   3   8       92.67       97.04      7.76 o 
   4   3   8      272.97      269.70     12.14 o 
   5   3   8       20.41       28.98      6.59 o 
   6   3   8      171.92      184.12     14.91 o 
   7   3   8      430.69      458.33     20.80 o 
   8   3   8      124.45      125.56     13.93 o 
   9   3   8        7.05        1.81      8.40 o 
  10   3   8       48.88       45.84     22.03 o 
  11   3   8      191.01      197.56     21.13 o 
 -11   4   8       32.91       25.04     16.17 o 
 -10   4   8      201.91      214.20     31.54 o 
  -9   4   8      501.44      544.86     27.63 o 
  -8   4   8     1018.00     1042.73     24.14 o 
  -7   4   8      636.76      642.07     20.90 o 
  -6   4   8      573.82      570.71     19.17 o 
  -5   4   8      223.66      221.45     12.65 o 
  -4   4   8     1904.80     1937.93     44.26 o 
  -3   4   8      324.46      293.65     20.67 o 
  -2   4   8      149.74      138.55     16.33 o 
  -1   4   8        0.27        1.73     12.36 o 
   0   4   8        1.77       -1.07      3.67 o 
   1   4   8      798.59      799.52     31.23 o 
   2   4   8        4.73        6.86      4.94 o 
   3   4   8        4.35        3.32      4.67 o 
   4   4   8      272.72      238.54     17.52 o 
   5   4   8      415.67      418.42     15.33 o 
   6   4   8        2.78       -3.62      5.76 o 
   7   4   8       22.76       12.49      7.62 o 
   8   4   8       11.70       11.68      8.29 o 
   9   4   8      143.73      136.28     16.03 o 
  10   4   8       35.33       33.53     11.16 o 
 -10   5   8       86.78      111.48     23.14 o 
  -9   5   8      698.68      699.34     26.81 o 
  -8   5   8       27.26        8.70      8.04 o 
  -7   5   8      186.67      191.02     24.25 o 
  -6   5   8        3.95       -0.01      8.12 o 
  -5   5   8      108.51      129.67     16.24 o 
  -4   5   8      533.62      561.15     26.33 o 
  -3   5   8      133.49      123.86     15.67 o 
  -2   5   8      707.96      768.18     29.27 o 
  -1   5   8      289.39      298.93     27.74 o 
   0   5   8     1064.18      999.22     31.87 o 
   1   5   8       46.95       49.75      7.38 o 
   2   5   8      416.06      438.00     35.39 o 
   3   5   8        0.53        9.22      5.65 o 
   4   5   8       57.05       83.82     12.15 o 
   5   5   8       72.56       84.89     14.03 o 
   6   5   8       16.12       10.50      7.25 o 
   7   5   8       67.93       57.44     10.74 o 
   8   5   8        2.89        7.30      8.39 o 
   9   5   8       14.92       15.15      9.61 o 
  -9   6   8      378.83      447.40     60.87 o 
  -8   6   8       28.04       32.39     13.22 o 
  -7   6   8       53.56       57.24     13.81 o 
  -6   6   8      360.13      349.00     27.80 o 
  -5   6   8      429.00      435.25     42.16 o 
  -4   6   8       89.37       70.06     16.48 o 
  -3   6   8       66.53       67.47     13.45 o 
  -2   6   8       28.46       43.37     10.96 o 
  -1   6   8       81.22       95.98     14.92 o 
   0   6   8        3.15       -3.37      7.24 o 
   1   6   8       12.54       10.27      8.88 o 
   2   6   8       54.18       58.21     12.19 o 
   3   6   8        0.06        4.39      8.15 o 
   4   6   8       64.55       70.61     13.08 o 
   5   6   8      193.89      246.46     21.52 o 
   6   6   8      170.23      261.21     32.02 o 
   7   6   8        5.89       16.17     15.85 o 
  -7   7   8        4.16        5.61     10.56 o 
  -6   7   8      138.50      171.41     22.08 o 
  -5   7   8      191.43      204.44     23.23 o 
  -4   7   8       43.44       39.45     12.53 o 
  -3   7   8        0.80       -0.66      8.66 o 
  -2   7   8      364.80      419.18     29.47 o 
  -1   7   8      118.74      107.24     16.68 o 
   0   7   8      145.44      143.50     18.41 o 
   1   7   8      153.83      143.06     18.18 o 
   2   7   8        8.11       13.31     10.02 o 
   3   7   8      150.41      146.55     18.22 o 
   4   7   8      182.46      186.75     21.08 o 
   5   7   8      140.01      134.73     25.36 o 
  -3   8   8       92.62       52.62     21.56 o 
  -2   8   8        5.02       -4.76     14.58 o 
  -1   8   8       14.64       10.78     17.75 o 
   0   8   8      106.05       51.04     20.61 o 
   1   8   8       69.24       87.49     24.41 o 
 -13   0   9      141.27       98.27     23.78 o 
 -11   0   9       52.09       51.36     17.12 o 
  -9   0   9     1106.94     1098.75     34.87 o 
  -7   0   9       12.14       15.11      5.49 o 
  -5   0   9      507.06      437.28     13.58 o 
  -3   0   9     1076.16      928.83     30.75 o 
  -1   0   9        4.43       10.78      7.29 o 
   1   0   9      233.04      233.40     12.43 o 
   3   0   9      396.98      434.93     23.46 o 
   5   0   9      328.74      388.33     15.07 o 
   7   0   9      415.23      421.08     55.95 o 
   9   0   9       90.20      110.21     15.93 o 
  11   0   9      930.62      999.04     41.13 o 
 -13   1   9       19.60       14.99     10.65 o 
 -12   1   9        0.19        4.60      8.29 o 
 -11   1   9       21.87       21.05      9.61 o 
 -10   1   9     1568.81     1490.23     40.77 o 
  -9   1   9       59.96       72.35      8.11 o 
  -8   1   9     1041.41     1103.29     22.15 o 
  -7   1   9      147.60      176.66     10.40 o 
  -6   1   9      786.38      848.99     20.56 o 
  -5   1   9      333.88      367.87     10.85 o 
  -4   1   9       11.63        7.92      5.36 o 
  -3   1   9      761.61      839.97     12.95 o 
  -2   1   9      493.50      507.21     13.17 o 
  -1   1   9      140.56      144.52      8.67 o 
   0   1   9      435.31      400.58      9.26 o 
   1   1   9      115.01      147.21      6.77 o 
   2   1   9      266.13      280.72      9.73 o 
   3   1   9       33.52       27.56      4.26 o 
   4   1   9      126.69      125.19      7.86 o 
   5   1   9      200.64      224.69     10.21 o 
   6   1   9       57.80       49.58      8.10 o 
   7   1   9      419.76      395.14     19.43 o 
   8   1   9       79.43       79.00     14.41 o 
   9   1   9       80.64       78.56     11.09 o 
  10   1   9        0.05        3.35      6.09 o 
  11   1   9       11.73       11.14      6.60 o 
 -13   2   9      468.50      565.48     36.09 o 
 -12   2   9       30.93       24.16     10.42 o 
 -11   2   9        3.03        2.60      6.70 o 
 -10   2   9      458.47      478.81     24.71 o 
  -9   2   9       21.34       28.93      6.31 o 
  -8   2   9      250.87      263.64     12.01 o 
  -7   2   9        0.05       -3.23      3.23 o 
  -6   2   9      112.96      130.80      8.25 o 
  -5   2   9      451.87      427.08     16.27 o 
  -4   2   9      343.46      306.66      8.72 o 
  -3   2   9     1361.84     1285.16     13.76 o 
  -2   2   9       56.97       75.52      6.12 o 
  -1   2   9      530.26      484.65     12.43 o 
   0   2   9      343.29      349.74      8.12 o 
   1   2   9      526.42      481.09     15.19 o 
   2   2   9       13.20       14.04      3.33 o 
   3   2   9      260.96      226.75      8.99 o 
   4   2   9       50.86       49.27      5.46 o 
   5   2   9        0.35       -3.38      3.38 o 
   6   2   9       32.64       30.90      7.15 o 
   7   2   9      239.69      226.51     15.97 o 
   8   2   9      242.98      267.39     18.30 o 
   9   2   9      371.53      363.92     22.47 o 
  10   2   9       28.58       34.19      8.51 o 
  11   2   9      378.85      384.92     21.66 o 
 -12   3   9       85.02       69.42     21.56 o 
 -11   3   9      124.04      110.31     13.04 o 
 -10   3   9      784.13      795.01     27.09 o 
  -9   3   9      974.38      970.67     20.50 o 
  -8   3   9      457.06      444.81     17.65 o 
  -7   3   9      647.89      651.25     16.42 o 
  -6   3   9      241.15      244.62     10.83 o 
  -5   3   9      422.56      417.03     11.02 o 
  -4   3   9      212.15      253.29     18.40 o 
  -3   3   9      502.65      582.03     22.96 o 
  -2   3   9       40.84       52.47      9.30 o 
  -1   3   9      164.81      178.96      8.18 o 
   0   3   9      161.17      134.69      6.03 o 
   1   3   9      474.23      495.98     19.91 o 
   2   3   9      758.36      721.71     17.32 o 
   3   3   9       76.63       72.86      7.20 o 
   4   3   9     2186.87     2224.44     42.87 o 
   5   3   9       15.24       14.64      8.95 o 
   6   3   9     2107.40     2037.81     49.26 o 
   7   3   9        8.68        7.12      7.02 o 
   8   3   9       21.87       21.66      8.92 o 
   9   3   9       77.86       65.59     18.82 o 
  10   3   9       61.22       58.29     13.48 o 
 -11   4   9      226.69      195.28     32.02 o 
 -10   4   9       52.85       32.80     11.77 o 
  -9   4   9      650.47      584.88     23.57 o 
  -8   4   9       92.43       97.32     15.77 o 
  -7   4   9       92.62       93.86     14.79 o 
  -6   4   9       27.50       34.55     18.54 o 
  -5   4   9     1235.36     1251.70     36.98 o 
  -4   4   9      439.08      437.56     65.46 o 
  -3   4   9     2085.64     2048.11     59.44 o 
  -2   4   9      145.28      129.77     14.91 o 
  -1   4   9      946.89      921.21     29.97 o 
   0   4   9        8.29       15.74      4.48 o 
   1   4   9       33.06       31.54      5.70 o 
   2   4   9      120.00      108.39     12.17 o 
   3   4   9      100.44      112.59     10.16 o 
   4   4   9      170.60      187.34     11.69 o 
   5   4   9      155.79      153.35     11.04 o 
   6   4   9       45.32       32.33      8.33 o 
   7   4   9        7.60       12.70      7.63 o 
   8   4   9       38.26       28.63     16.76 o 
   9   4   9       12.39        9.97      9.05 o 
  10   4   9      297.80      335.39     24.35 o 
 -10   5   9        0.11       13.29     10.63 o 
  -9   5   9      387.47      394.57     24.29 o 
  -8   5   9        0.67       -9.67      9.67 o 
  -7   5   9       38.98       64.30     23.30 o 
  -6   5   9        8.42       12.97      9.57 o 
  -5   5   9      185.40      183.41     28.53 o 
  -4   5   9       97.65      110.51     19.02 o 
  -3   5   9      146.52      156.27     17.28 o 
  -2   5   9        2.00        3.23     11.73 o 
  -1   5   9      552.44      529.79     24.53 o 
   0   5   9      322.81      287.56     47.08 o 
   1   5   9        8.88       12.64      7.73 o 
   2   5   9        9.89       11.98     10.78 o 
   3   5   9      536.17      600.08     26.45 o 
   4   5   9      537.48      581.81     26.17 o 
   5   5   9     1897.65     1979.66     37.08 o 
   6   5   9       30.50       30.92      9.23 o 
   7   5   9      478.39      488.22     24.31 o 
   8   5   9       32.14       15.02     10.58 o 
   9   5   9        4.78        8.53      9.08 o 
  -9   6   9       74.76       60.49     15.33 o 
  -8   6   9      296.87      318.50     28.47 o 
  -7   6   9        1.49        2.53     10.51 o 
  -6   6   9       19.56       26.81     16.01 o 
  -5   6   9       62.06       51.51     12.59 o 
  -4   6   9      651.83      635.66     37.57 o 
  -3   6   9        5.03        0.89      8.16 o 
  -2   6   9      311.91      337.08     28.37 o 
  -1   6   9       45.60       29.90     21.24 o 
   0   6   9      171.79      152.67     17.47 o 
   1   6   9      176.27      170.17     18.14 o 
   2   6   9        0.04       -6.45      6.45 o 
   3   6   9        3.84        1.43      9.19 o 
   4   6   9        0.86        2.05      8.40 o 
   5   6   9      280.22      270.28     33.76 o 
   6   6   9        4.08       28.53     15.22 o 
   7   6   9        6.27       17.75     14.90 o 
  -7   7   9       90.22      100.19     18.34 o 
  -6   7   9       71.54       69.75     15.58 o 
  -5   7   9        0.29        9.99     10.31 o 
  -4   7   9      149.22      125.48     35.19 o 
  -3   7   9        4.81        7.82      9.60 o 
  -2   7   9      154.66      155.97     28.37 o 
  -1   7   9       49.98       40.10     17.12 o 
   0   7   9       50.52       48.74     17.59 o 
   1   7   9       66.90       75.78     17.91 o 
   2   7   9       27.63        9.12      9.38 o 
   3   7   9       51.58       42.95     16.33 o 
   4   7   9      306.97      299.50     25.35 o 
  -2   8   9      159.42      159.08     20.98 o 
  -1   8   9       12.04        6.02     16.17 o 
   0   8   9      114.59      166.11     32.02 o 
 -12   0  10      281.45      320.49     36.77 o 
 -10   0  10     1237.86     1221.63     34.61 o 
  -8   0  10        1.45        5.83      6.62 o 
  -6   0  10      108.18      116.20      9.38 o 
  -4   0  10     4486.99     4867.97     81.79 o 
  -2   0  10     2819.42     2940.25     57.06 o 
   0   0  10     2824.43     2920.59     58.96 o 
   2   0  10     5361.23     5667.06     64.26 o 
   4   0  10       11.79        7.78      6.97 o 
   6   0  10       17.52       20.61     10.78 o 
   8   0  10      353.43      336.57     25.09 o 
  10   0  10       10.35        8.46      8.80 o 
 -13   1  10      118.99      121.79     27.58 o 
 -12   1  10       32.04       14.92     20.13 o 
 -11   1  10       27.78       58.45     12.08 o 
 -10   1  10      138.82      149.33     13.29 o 
  -9   1  10       38.78       35.64      7.77 o 
  -8   1  10      387.63      385.06     14.90 o 
  -7   1  10       91.56       83.85      7.75 o 
  -6   1  10      104.44      139.76      7.90 o 
  -5   1  10       20.69       -0.03      3.15 o 
  -4   1  10      640.44      692.21     23.02 o 
  -3   1  10     1554.50     1590.04     19.26 o 
  -2   1  10       14.47       12.97      4.55 o 
  -1   1  10     2416.94     2671.13     32.06 o 
   0   1  10      334.55      356.08      9.25 o 
   1   1  10      452.88      428.98      9.98 o 
   2   1  10      151.77      163.75      8.73 o 
   3   1  10       69.14       47.38      5.04 o 
   4   1  10      433.38      435.38     12.22 o 
   5   1  10      855.30      875.25     19.17 o 
   6   1  10     1369.65     1388.85     30.30 o 
   7   1  10      671.16      703.52     23.18 o 
   8   1  10       67.37       64.00     10.24 o 
   9   1  10      486.78      476.58     23.26 o 
  10   1  10        2.92        8.42      6.49 o 
  11   1  10        1.02        3.75      6.18 o 
 -13   2  10      149.00      221.42     23.76 o 
 -12   2  10      172.45      209.00     21.62 o 
 -11   2  10       90.07      121.06     36.14 o 
 -10   2  10      412.00      418.15     19.98 o 
  -9   2  10      360.16      333.21     16.00 o 
  -8   2  10        1.41        0.35      4.32 o 
  -7   2  10       29.20       30.39      6.11 o 
  -6   2  10      168.03      198.02     11.48 o 
  -5   2  10      684.91      767.25     19.70 o 
  -4   2  10      623.30      609.77     12.31 o 
  -3   2  10      796.62      850.79     17.09 o 
  -2   2  10        5.71        4.42      3.72 o 
  -1   2  10     2158.02     2298.76     28.84 o 
   0   2  10      539.82      554.63     10.04 o 
   1   2  10     2389.56     2438.53     22.37 o 
   2   2  10     1916.58     1888.22     26.22 o 
   3   2  10      553.07      615.18     13.17 o 
   4   2  10       69.32       74.79      6.62 o 
   5   2  10      163.94      177.25      9.50 o 
   6   2  10       84.75       85.02      9.29 o 
   7   2  10       45.14       33.16      7.89 o 
   8   2  10        8.94       25.59      7.91 o 
   9   2  10        2.40        8.71      7.26 o 
  10   2  10      345.05      338.97     19.68 o 
  11   2  10       31.43       25.62      7.97 o 
 -12   3  10        0.55       -7.93     12.68 o 
 -11   3  10       99.03      100.81     23.78 o 
 -10   3  10      345.50      296.35     24.10 o 
  -9   3  10      460.39      485.72     18.23 o 
  -8   3  10        1.79       -3.57      4.09 o 
  -7   3  10     1063.57     1060.40     20.36 o 
  -6   3  10      137.69      139.87      8.52 o 
  -5   3  10     1685.62     1666.48     20.82 o 
  -4   3  10      764.31      781.27     15.18 o 
  -3   3  10     3917.14     3819.46     59.74 o 
  -2   3  10       23.20       12.05      6.95 o 
  -1   3  10       77.68       97.65      6.30 o 
   0   3  10     1522.67     1604.78     21.64 o 
   1   3  10      246.65      269.94     14.23 o 
   2   3  10      103.93       98.45      9.53 o 
   3   3  10      122.46      118.24      8.88 o 
   4   3  10        2.90        1.64      4.49 o 
   5   3  10      118.45      126.75      9.99 o 
   6   3  10       52.84       78.07     10.94 o 
   7   3  10       28.78       45.26     11.19 o 
   8   3  10      180.80      176.50     16.86 o 
   9   3  10      205.89      208.55     18.95 o 
  10   3  10        4.02       -8.52      8.52 o 
 -11   4  10       24.60       38.99     18.07 o 
 -10   4  10      282.98      261.21     23.54 o 
  -9   4  10       31.43       23.72      8.81 o 
  -8   4  10       23.44       27.26     11.82 o 
  -7   4  10      262.67      228.03     21.07 o 
  -6   4  10      581.86      565.03     43.59 o 
  -5   4  10      131.21      136.43     16.24 o 
  -4   4  10       91.73       89.12     13.89 o 
  -3   4  10       60.67       27.45      8.99 o 
  -2   4  10        0.59       -5.87      6.49 o 
  -1   4  10       88.23      112.82     15.37 o 
   0   4  10       60.16       37.59      9.83 o 
   1   4  10      445.57      427.80     21.63 o 
   2   4  10      671.37      660.19     21.63 o 
   3   4  10       68.34       68.23     10.93 o 
   4   4  10      116.45      101.48      9.23 o 
   5   4  10      159.37      164.64     11.71 o 
   6   4  10        8.64        1.96      6.66 o 
   7   4  10        0.12       10.35      7.66 o 
   8   4  10      269.50      298.53     21.09 o 
   9   4  10        0.03        3.21      8.08 o 
 -10   5  10      125.35      114.63     17.99 o 
  -9   5  10      141.83      148.76     16.46 o 
  -8   5  10      236.73      255.62     24.00 o 
  -7   5  10      197.48      151.76     18.89 o 
  -6   5  10       37.43       59.04     25.68 o 
  -5   5  10       68.35       65.94     13.00 o 
  -4   5  10      589.54      612.51     34.55 o 
  -3   5  10       79.83       75.59     13.00 o 
  -2   5  10      254.47      251.73     45.65 o 
  -1   5  10      179.29      182.95     18.32 o 
   0   5  10        7.28       11.26      8.61 o 
   1   5  10        0.60       -1.97      6.77 o 
   2   5  10       92.48       83.33     21.72 o 
   3   5  10      828.08      840.51     34.08 o 
   4   5  10      488.77      517.84     25.38 o 
   5   5  10      387.55      390.35     25.94 o 
   6   5  10       17.41        2.01      9.25 o 
   7   5  10       49.64       43.08     19.97 o 
   8   5  10      200.71      212.52     18.87 o 
  -9   6  10        0.02       -2.29      8.72 o 
  -8   6  10      237.59      229.43     24.53 o 
  -7   6  10       66.77       50.26     14.01 o 
  -6   6  10       11.69       17.18     11.25 o 
  -5   6  10        2.71       -7.31      7.31 o 
  -4   6  10      302.10      312.24     26.11 o 
  -3   6  10        0.03        0.29      8.63 o 
  -2   6  10        0.24        7.05      7.90 o 
  -1   6  10      104.19      100.79     15.35 o 
   0   6  10       14.03       18.42     13.31 o 
   1   6  10      437.15      448.78     32.49 o 
   2   6  10      161.52      176.62     19.05 o 
   3   6  10      230.48      211.11     20.62 o 
   4   6  10       21.09       40.22     11.63 o 
   5   6  10       51.24       47.87     18.07 o 
   6   6  10      385.45      386.12     40.89 o 
   7   6  10       27.72       52.62     18.70 o 
  -6   7  10       13.47       -1.30     10.63 o 
  -5   7  10        2.43        4.44     10.75 o 
  -4   7  10      346.90      316.58     34.87 o 
  -3   7  10      130.96      145.93     27.42 o 
  -2   7  10      158.45      187.90     21.41 o 
  -1   7  10       43.12       19.89     11.54 o 
   0   7  10        8.02        8.49      9.30 o 
   1   7  10        9.79        1.43      9.64 o 
   2   7  10      497.32      502.66     32.49 o 
   3   7  10      364.01      363.42     28.85 o 
   4   7  10      360.21      378.92     32.97 o 
 -13   0  11       99.32      130.29     26.95 o 
 -11   0  11      252.37      272.63     32.97 o 
  -9   0  11      357.04      403.66     22.33 o 
  -7   0  11     2498.41     2508.82     37.15 o 
  -5   0  11      186.26      211.71     18.09 o 
  -3   0  11       25.41       33.29      9.51 o 
  -1   0  11        7.42       49.77     11.10 o 
   1   0  11       44.28       85.57     14.90 o 
   3   0  11       86.24       54.19      9.56 o 
   5   0  11      108.76      107.99     11.41 o 
   7   0  11      398.84      363.81     24.71 o 
   9   0  11       90.30       60.49     12.85 o 
  11   0  11      313.05      345.22     29.36 o 
 -13   1  11       10.95       -3.54      9.52 o 
 -12   1  11      128.69      116.03     16.59 o 
 -11   1  11        0.39       -7.60      7.73 o 
 -10   1  11      397.76      382.83     17.30 o 
  -9   1  11      720.54      666.60     18.43 o 
  -8   1  11     1301.46     1309.04     31.19 o 
  -7   1  11      218.67      203.89     11.22 o 
  -6   1  11      770.17      804.50     17.02 o 
  -5   1  11       41.98       59.34      5.98 o 
  -4   1  11      755.07      784.20     15.56 o 
  -3   1  11      196.34      194.88      7.47 o 
  -2   1  11       11.02        3.97      3.99 o 
  -1   1  11      360.14      435.82     13.78 o 
   0   1  11     4577.78     4855.69     38.23 o 
   1   1  11     1923.80     2014.00     21.73 o 
   2   1  11      181.01      198.16      8.74 o 
   3   1  11      122.73      125.42     11.07 o 
   4   1  11      330.66      323.51     11.18 o 
   5   1  11       85.87       84.17      7.26 o 
   6   1  11     1147.79     1089.11     27.37 o 
   7   1  11      700.91      683.75     23.30 o 
   8   1  11      273.15      306.47     19.98 o 
   9   1  11       94.83       99.20     11.19 o 
  10   1  11       41.20       49.88      9.32 o 
  11   1  11       66.60       56.15     10.08 o 
 -12   2  11       10.70        3.15      8.93 o 
 -11   2  11      402.56      432.92     28.40 o 
 -10   2  11        6.91        8.80      6.63 o 
  -9   2  11        9.29       11.67      5.74 o 
  -8   2  11      698.28      682.75     18.37 o 
  -7   2  11      714.77      697.05     17.53 o 
  -6   2  11      208.54      211.69     11.83 o 
  -5   2  11       50.38       56.36      5.55 o 
  -4   2  11     1024.61     1096.34     15.23 o 
  -3   2  11      191.93      186.75      9.72 o 
  -2   2  11       47.03       75.95      6.99 o 
  -1   2  11        0.06        1.31      4.14 o 
   0   2  11      253.44      310.69      6.70 o 
   1   2  11      394.72      379.79     10.87 o 
   2   2  11       24.67       36.09      4.57 o 
   3   2  11      129.71      126.87      7.78 o 
   4   2  11       44.29       39.25      5.36 o 
   5   2  11      497.66      489.08     14.58 o 
   6   2  11      265.59      235.68     15.37 o 
   7   2  11      529.83      468.15     18.82 o 
   8   2  11       18.69        7.28      6.48 o 
   9   2  11       38.53       44.16      9.98 o 
  10   2  11      283.32      285.96     18.79 o 
 -12   3  11      306.56      221.91     34.24 o 
 -11   3  11       70.88       68.16     22.51 o 
 -10   3  11      163.30      165.75     22.25 o 
  -9   3  11      130.72      134.42     13.92 o 
  -8   3  11      140.60      147.56     14.13 o 
  -7   3  11      342.67      358.37     38.36 o 
  -6   3  11      367.94      361.87     24.30 o 
  -5   3  11      111.68      123.92     22.98 o 
  -4   3  11      531.12      527.75     37.09 o 
  -3   3  11      339.02      297.17     20.40 o 
  -2   3  11      703.77      621.81     12.37 o 
  -1   3  11     1867.78     1860.90     41.98 o 
   0   3  11       63.23       69.26      5.86 o 
   1   3  11      299.37      326.46     10.74 o 
   2   3  11      294.50      327.73     15.75 o 
   3   3  11       93.00       93.55      8.22 o 
   4   3  11      102.17       98.94      8.99 o 
   5   3  11     1359.57     1332.62     43.49 o 
   6   3  11      301.74      310.03     19.31 o 
   7   3  11      131.86      151.34     15.03 o 
   8   3  11        1.26       -8.82      8.82 o 
   9   3  11       37.83       38.09     11.11 o 
  10   3  11        0.20       -9.23     15.98 o 
 -11   4  11       91.77       98.27     25.36 o 
 -10   4  11        4.77        5.28      8.13 o 
  -9   4  11        0.59       -6.29      6.29 o 
  -8   4  11       50.39       56.45     13.45 o 
  -7   4  11     1164.54     1227.59     39.75 o 
  -6   4  11        6.77        4.31      8.58 o 
  -5   4  11       78.46      120.63     15.58 o 
  -4   4  11        0.46        2.74      7.31 o 
  -3   4  11       54.16       34.78     13.47 o 
  -2   4  11       92.63       99.53     14.07 o 
  -1   4  11     1067.71     1104.05     33.72 o 
   0   4  11        1.13       10.30      8.28 o 
   1   4  11     2010.49     1949.89    121.89 o 
   2   4  11        0.95        4.47      7.94 o 
   3   4  11      402.92      381.83     16.39 o 
   4   4  11       19.45       15.52      5.65 o 
   5   4  11       74.08       87.87     16.06 o 
   6   4  11      801.68      765.71     25.52 o 
   7   4  11        0.02       -6.59      6.59 o 
   8   4  11        0.17        5.03      8.02 o 
   9   4  11        6.36       13.97      9.68 o 
 -10   5  11        2.18        2.95     11.18 o 
  -9   5  11       42.61       41.97     10.94 o 
  -8   5  11       28.11       22.71     11.99 o 
  -7   5  11      252.85      235.78     23.62 o 
  -6   5  11      109.80       85.44     42.16 o 
  -5   5  11      207.30      215.60     21.07 o 
  -4   5  11       99.58       95.41     35.98 o 
  -3   5  11       50.95       31.36     10.06 o 
  -2   5  11        3.48       -1.13      7.24 o 
  -1   5  11       38.86       24.84      9.79 o 
   0   5  11       28.24       16.88      8.89 o 
   1   5  11      185.74      161.11     29.16 o 
   2   5  11       60.35       69.17     21.87 o 
   3   5  11       87.79       79.19     23.78 o 
   4   5  11      610.76      597.06     27.63 o 
   5   5  11       40.09       55.79     18.39 o 
   6   5  11       74.23       81.81     20.92 o 
   7   5  11        2.31       14.55     12.84 o 
   8   5  11      249.65      270.13     27.12 o 
  -8   6  11      605.04      737.56     36.95 o 
  -7   6  11      479.05      502.35     34.74 o 
  -6   6  11        1.17       -6.31      8.58 o 
  -5   6  11      169.40      182.21     20.94 o 
  -4   6  11       62.87       57.19     17.44 o 
  -3   6  11        6.13       -4.28      8.00 o 
  -2   6  11      233.24      228.41     22.25 o 
  -1   6  11      106.89       96.41     33.76 o 
   0   6  11      454.54      487.32     28.07 o 
   1   6  11      231.87      242.67     22.53 o 
   2   6  11        5.44       -0.65      8.73 o 
   3   6  11       90.64      121.56     17.15 o 
   4   6  11       69.87       88.74     15.03 o 
   5   6  11        6.69       15.85     13.31 o 
   6   6  11      137.27      157.55     27.90 o 
  -6   7  11        7.19       13.31     11.41 o 
  -5   7  11      157.12      174.19     29.48 o 
  -4   7  11        0.97        6.71     10.28 o 
  -3   7  11        0.57       -8.75      8.75 o 
  -2   7  11      224.80      216.37     23.75 o 
  -1   7  11      261.39      270.79     25.77 o 
   0   7  11       44.48       44.74     13.08 o 
   1   7  11       27.35       33.04     12.32 o 
   2   7  11       51.74       66.18     14.57 o 
   3   7  11      393.58      411.12     30.24 o 
   4   7  11       31.35       42.73     13.32 o 
 -12   0  12      144.14      179.43     28.53 o 
 -10   0  12      154.95      168.16     17.12 o 
  -8   0  12       23.47       12.45     10.63 o 
  -6   0  12     1916.33     1901.41     30.92 o 
  -4   0  12      275.62      302.43     21.56 o 
  -2   0  12     1388.30     1425.90     41.85 o 
   0   0  12     1111.46     1247.74     41.21 o 
   2   0  12     3864.54     3839.23     53.98 o 
   4   0  12      453.08      453.07     16.89 o 
   6   0  12        3.97       18.07     12.05 o 
   8   0  12        0.15       -6.39      6.39 o 
  10   0  12       51.75       42.60     12.77 o 
 -13   1  12      262.38      274.22     25.71 o 
 -12   1  12        1.59        9.44      9.83 o 
 -11   1  12        0.20        2.99     13.47 o 
 -10   1  12       64.89       72.52      9.08 o 
  -9   1  12      507.63      485.23     14.91 o 
  -8   1  12        0.03        1.50      4.42 o 
  -7   1  12       52.83       38.97      5.52 o 
  -6   1  12       44.70       45.20      5.96 o 
  -5   1  12      208.93      205.00     10.57 o 
  -4   1  12      839.26      835.69     17.71 o 
  -3   1  12     3386.66     3422.75     40.34 o 
  -2   1  12      403.68      428.76     14.69 o 
  -1   1  12      324.03      312.89     14.64 o 
   0   1  12      587.50      695.29     18.23 o 
   1   1  12        6.43        9.44      3.74 o 
   2   1  12        0.01       -0.71      3.48 o 
   3   1  12       34.94       35.91      6.06 o 
   4   1  12     1122.90     1121.72     24.55 o 
   5   1  12     2071.89     2017.24     26.56 o 
   6   1  12     1844.05     1756.07     38.29 o 
   7   1  12      301.84      269.35     26.05 o 
   8   1  12      195.59      151.90     14.65 o 
   9   1  12       77.24       79.84     10.52 o 
  10   1  12       32.44       21.42      7.70 o 
 -12   2  12       35.00       33.29     17.12 o 
 -11   2  12        0.67       15.53     13.95 o 
 -10   2  12      402.10      436.74     28.03 o 
  -9   2  12      101.98       86.29      9.41 o 
  -8   2  12      344.23      360.77     24.43 o 
  -7   2  12        2.20        1.45      8.92 o 
  -6   2  12      725.46      713.61     18.50 o 
  -5   2  12      160.82      166.36     11.16 o 
  -4   2  12       71.63       84.76      7.18 o 
  -3   2  12       40.64       36.32      5.88 o 
  -2   2  12      259.00      286.57     12.30 o 
  -1   2  12       65.61       59.77      7.22 o 
   0   2  12       23.73       27.61      4.33 o 
   1   2  12      969.48      992.02     15.97 o 
   2   2  12     1521.70     1467.54     18.67 o 
   3   2  12      413.68      441.01     12.07 o 
   4   2  12      467.25      514.05     15.83 o 
   5   2  12      215.01      215.35     11.09 o 
   6   2  12      146.16      126.26     11.10 o 
   7   2  12       57.82       64.42     10.46 o 
   8   2  12      271.57      274.20     17.45 o 
   9   2  12       37.55       16.82     10.75 o 
  10   2  12        6.18        6.84      7.00 o 
 -12   3  12       11.15       12.05     15.85 o 
 -11   3  12        7.80       22.82     16.17 o 
 -10   3  12        5.01       -1.91      7.47 o 
  -9   3  12      337.32      324.56     20.54 o 
  -8   3  12      270.94      266.66     18.31 o 
  -7   3  12        1.13       -6.54      7.22 o 
  -6   3  12      355.15      360.72     24.73 o 
  -5   3  12      335.52      322.71     22.75 o 
  -4   3  12       16.19       16.99      8.30 o 
  -3   3  12      102.86       67.67     11.41 o 
  -2   3  12     1174.13     1249.25     34.84 o 
  -1   3  12      879.76      846.64     17.68 o 
   0   3  12        9.46       13.27      6.66 o 
   1   3  12     1167.55     1196.38     25.14 o 
   2   3  12        3.15       -1.79      5.78 o 
   3   3  12        0.12       -3.12      4.29 o 
   4   3  12      563.56      539.57     16.46 o 
   5   3  12      735.77      720.31     19.19 o 
   6   3  12      106.34      103.14     12.53 o 
   7   3  12     1588.23     1597.94     37.97 o 
   8   3  12        1.07        8.33      9.99 o 
   9   3  12      545.20      583.00     30.64 o 
 -11   4  12       36.78       17.75     14.90 o 
 -10   4  12       90.18       84.89     13.17 o 
  -9   4  12      421.77      416.61     24.67 o 
  -8   4  12      228.15      261.18     24.00 o 
  -7   4  12        6.40        5.32      8.73 o 
  -6   4  12      515.05      507.54     26.00 o 
  -5   4  12       94.35       96.28     14.62 o 
  -4   4  12      388.26      383.96     26.00 o 
  -3   4  12        3.38        4.16     10.46 o 
  -2   4  12      476.35      512.36     24.87 o 
  -1   4  12        1.23        8.37      8.58 o 
   0   4  12       20.09       37.13     10.47 o 
   1   4  12      256.74      305.22     22.26 o 
   2   4  12      370.19      378.56     24.54 o 
   3   4  12     1092.46     1143.72     35.20 o 
   4   4  12      190.97      197.18     40.42 o 
   5   4  12       56.40       75.22     14.16 o 
   6   4  12      271.87      308.42     20.14 o 
   7   4  12        0.66       -4.64      6.91 o 
   8   4  12       55.49       72.93     13.01 o 
   9   4  12       27.15       28.36     10.74 o 
 -10   5  12       77.37       88.06     17.32 o 
  -9   5  12      142.67      110.60     14.68 o 
  -8   5  12       45.41       31.15     16.01 o 
  -7   5  12      966.66      986.29     38.88 o 
  -6   5  12       39.04       27.07     10.86 o 
  -5   5  12       47.80       32.81     11.99 o 
  -4   5  12        8.21       12.86      9.13 o 
  -3   5  12      759.45      777.55     35.98 o 
  -2   5  12      469.16      519.91     45.81 o 
  -1   5  12       15.45       15.52      9.06 o 
   0   5  12       47.09       34.76     13.31 o 
   1   5  12      503.03      481.90     24.99 o 
   2   5  12       86.01       84.06     41.21 o 
   3   5  12       53.99       68.95     12.88 o 
   4   5  12       52.29       45.96     11.82 o 
   5   5  12      191.61      119.51     24.41 o 
   6   5  12      185.51      178.29     22.67 o 
   7   5  12       28.79       18.77     11.95 o 
  -8   6  12       71.71       86.49     22.35 o 
  -7   6  12       44.56       32.37     13.95 o 
  -6   6  12       14.89        7.81      9.82 o 
  -5   6  12      306.58      299.17     26.44 o 
  -4   6  12       11.69       13.78     10.15 o 
  -3   6  12       42.02       27.16     22.35 o 
  -2   6  12        1.54       -7.14      8.71 o 
  -1   6  12       85.15       76.17     27.10 o 
   0   6  12       12.89        9.09      9.37 o 
   1   6  12       15.70       35.32     11.77 o 
   2   6  12      149.20      155.33     19.16 o 
   3   6  12       86.05       76.01     14.62 o 
   4   6  12      156.92      123.76     17.47 o 
   5   6  12       14.45       54.84     19.65 o 
   6   6  12      104.10      108.10     25.36 o 
  -6   7  12       92.88      113.35     19.50 o 
  -5   7  12      209.62      153.76     21.28 o 
  -4   7  12      206.48      212.08     32.97 o 
  -3   7  12       20.17       25.16     12.26 o 
  -2   7  12      788.64      920.90     47.87 o 
  -1   7  12        0.02        1.14     10.15 o 
   0   7  12        0.14        3.87      9.51 o 
   1   7  12        3.55       -3.74      9.38 o 
   2   7  12      662.80      695.37     34.04 o 
   3   7  12       35.27       54.87     38.99 o 
 -11   0  13       42.87       30.75     14.58 o 
  -9   0  13       46.53       47.35     10.74 o 
  -7   0  13     2973.95     2899.55     41.39 o 
  -5   0  13       23.22       38.95      9.06 o 
  -3   0  13     1505.67     1482.96     44.70 o 
  -1   0  13       65.45       42.48     11.73 o 
   1   0  13        3.92        7.11      5.92 o 
   3   0  13        0.37        2.33      5.26 o 
   5   0  13        1.36       -7.61      7.61 o 
   7   0  13     1223.10     1142.81     53.57 o 
   9   0  13       35.51       72.48     14.30 o 
 -12   1  13      349.15      369.35     27.28 o 
 -11   1  13      161.47      151.39     21.56 o 
 -10   1  13     1553.21     1524.97     37.38 o 
  -9   1  13      472.06      480.10     15.75 o 
  -8   1  13      299.69      315.44     15.69 o 
  -7   1  13      121.50      113.68      8.19 o 
  -6   1  13       10.34       11.59      4.54 o 
  -5   1  13       27.36       35.07      5.20 o 
  -4   1  13       14.31       15.31      4.00 o 
  -3   1  13       42.17       39.86      6.82 o 
  -2   1  13       18.34        6.30      4.73 o 
  -1   1  13        2.78        2.24      4.67 o 
   0   1  13     1572.75     1567.15     28.26 o 
   1   1  13      121.42      136.65      8.68 o 
   2   1  13        1.96       -2.21      3.74 o 
   3   1  13        6.49        3.05      4.47 o 
   4   1  13      429.34      404.97     12.72 o 
   5   1  13      891.24      881.23     18.15 o 
   6   1  13     1538.33     1467.79     29.17 o 
   7   1  13      289.17      285.17     17.04 o 
   8   1  13      146.04      129.63     13.85 o 
   9   1  13        1.42       -5.18      5.18 o 
  10   1  13       31.86       35.62      9.70 o 
 -12   2  13        0.96       27.90     16.17 o 
 -11   2  13        1.61        6.34     13.00 o 
 -10   2  13        0.69       11.86      7.62 o 
  -9   2  13       33.28       34.63      8.48 o 
  -8   2  13      136.65      144.46     13.56 o 
  -7   2  13     3555.84     3423.65     62.76 o 
  -6   2  13        0.55        1.38      9.84 o 
  -5   2  13        2.29       -2.97      4.60 o 
  -4   2  13      172.88      158.51     15.62 o 
  -3   2  13     1072.92     1060.92     21.96 o 
  -2   2  13       29.37       24.34      5.79 o 
  -1   2  13        1.10       -4.30      4.30 o 
   0   2  13      251.19      259.97      8.82 o 
   1   2  13       13.09        7.80      3.86 o 
   2   2  13      115.32      124.97      6.93 o 
   3   2  13      202.92      214.14     10.15 o 
   4   2  13       37.63       27.50      7.20 o 
   5   2  13       23.59       22.81      6.25 o 
   6   2  13       60.89       37.53      7.61 o 
   7   2  13      624.99      597.92     21.05 o 
   8   2  13      412.01      362.04     19.84 o 
   9   2  13      213.47      246.34     17.65 o 
  10   2  13       14.08       10.67      9.97 o 
 -11   3  13      390.21      387.70     42.16 o 
 -10   3  13       52.88       67.22     11.56 o 
  -9   3  13       18.65       10.23     15.97 o 
  -8   3  13      121.19      105.66     15.87 o 
  -7   3  13        0.02       -0.76      7.90 o 
  -6   3  13       62.47       73.70     14.11 o 
  -5   3  13        1.80       -2.12      6.77 o 
  -4   3  13      183.86      216.53     19.27 o 
  -3   3  13       25.30       30.23      9.52 o 
  -2   3  13        2.70        6.86      7.58 o 
  -1   3  13       38.11       52.30     11.58 o 
   0   3  13     2058.16     2011.64     31.30 o 
   1   3  13      409.46      442.92     16.85 o 
   2   3  13      230.38      252.37     25.26 o 
   3   3  13     1297.25     1266.85     23.64 o 
   4   3  13     2622.07     2556.69     35.10 o 
   5   3  13      169.70      191.04     20.87 o 
   6   3  13      448.06      425.77     27.42 o 
   7   3  13      525.64      510.13     24.95 o 
   8   3  13        0.01        7.78      8.38 o 
   9   3  13       63.18       58.14     12.86 o 
 -11   4  13        1.18       18.70     16.17 o 
 -10   4  13        6.28        8.28      8.25 o 
  -9   4  13      273.19      262.37     20.20 o 
  -8   4  13      374.20      412.95     30.10 o 
  -7   4  13      201.95      172.14     20.14 o 
  -6   4  13      422.93      386.23     37.88 o 
  -5   4  13       28.50       11.73      8.74 o 
  -4   4  13      130.59      128.73     16.24 o 
  -3   4  13      608.78      603.49     27.56 o 
  -2   4  13       42.15       51.55     11.75 o 
  -1   4  13      341.23      329.55     23.58 o 
   0   4  13       23.48        8.67      8.58 o 
   1   4  13        9.46       -1.24     10.46 o 
   2   4  13      393.34      376.89     35.66 o 
   3   4  13      213.48      239.66     20.85 o 
   4   4  13       44.07       44.02     11.34 o 
   5   4  13      456.82      447.05     30.57 o 
   6   4  13       18.27        0.10     18.54 o 
   7   4  13      384.87      391.54     47.55 o 
   8   4  13      342.65      335.91     30.49 o 
  -9   5  13       68.80       75.67     12.94 o 
  -8   5  13       98.26       88.21     24.41 o 
  -7   5  13        0.43       -3.36      9.28 o 
  -6   5  13      531.85      557.82     31.96 o 
  -5   5  13      223.43      219.98     22.19 o 
  -4   5  13       20.73       20.89      9.90 o 
  -3   5  13      286.21      291.92     24.43 o 
  -2   5  13      154.75      178.15     32.81 o 
  -1   5  13      101.32      115.53     16.13 o 
   0   5  13      978.60     1004.65     35.86 o 
   1   5  13       51.36       65.50     13.00 o 
   2   5  13      292.81      279.10     23.18 o 
   3   5  13      455.21      431.82     28.24 o 
   4   5  13      144.90      147.81     17.99 o 
   5   5  13      226.65      268.51     35.19 o 
   6   5  13       16.37       19.02     16.80 o 
   7   5  13       76.33       82.68     19.02 o 
  -8   6  13        0.17       16.33     11.88 o 
  -7   6  13      136.80      167.66     22.07 o 
  -6   6  13      198.71      201.88     48.98 o 
  -5   6  13       20.36       17.94     11.57 o 
  -4   6  13      124.37      126.93     18.44 o 
  -3   6  13        9.82       -1.88     10.78 o 
  -2   6  13        1.34       15.06     14.90 o 
  -1   6  13       50.27       58.66     19.65 o 
   0   6  13       52.06       39.56     12.32 o 
   1   6  13      256.49      266.47     33.29 o 
   2   6  13      145.87      172.76     32.33 o 
   3   6  13      237.84      270.55     78.30 o 
   4   6  13        4.97       32.65     11.41 o 
   5   6  13       75.68       73.86     22.51 o 
  -5   7  13      266.53      230.47     25.67 o 
  -4   7  13        3.14       -2.06     10.09 o 
  -3   7  13        5.56        4.99     10.42 o 
  -2   7  13        5.24       22.01     11.60 o 
  -1   7  13      378.79      426.43     32.16 o 
   0   7  13      116.91      117.09     18.77 o 
   1   7  13       61.57       87.61     17.44 o 
   2   7  13       59.14       49.83     14.90 o 
 -12   0  14      198.19      244.41     32.33 o 
 -10   0  14      138.37      113.94     15.46 o 
  -8   0  14       92.98      101.15     10.93 o 
  -6   0  14       24.80        9.60      5.38 o 
  -4   0  14     1467.61     1416.49     34.79 o 
  -2   0  14     1474.15     1526.08     46.92 o 
   0   0  14     1251.63     1206.53     44.06 o 
   2   0  14       19.76       18.34     10.78 o 
   4   0  14      531.31      569.20     20.66 o 
   6   0  14      382.44      369.31     35.50 o 
   8   0  14       10.26       13.99      9.03 o 
  10   0  14       11.32       21.17     12.20 o 
 -12   1  14        9.83       18.70     15.22 o 
 -11   1  14       48.70       45.02     17.44 o 
 -10   1  14      171.37      153.73     12.36 o 
  -9   1  14      295.97      347.07     15.16 o 
  -8   1  14      146.49      119.54      8.97 o 
  -7   1  14        1.74       -2.70      3.61 o 
  -6   1  14      307.06      306.41     15.15 o 
  -5   1  14     1882.81     1912.51     25.78 o 
  -4   1  14      253.93      256.24     14.00 o 
  -3   1  14       19.78       16.65     11.02 o 
  -2   1  14      154.61      154.01     11.38 o 
  -1   1  14     1015.44     1076.63     23.86 o 
   0   1  14      219.81      254.71     14.71 o 
   1   1  14      251.27      269.06     11.65 o 
   2   1  14      185.41      220.31     10.68 o 
   3   1  14      646.60      658.80     15.98 o 
   4   1  14        6.93        4.95      4.09 o 
   5   1  14      212.94      240.78     14.31 o 
   6   1  14       43.72       26.53     13.18 o 
   7   1  14      156.53      138.89     13.00 o 
   8   1  14        4.00        5.05      6.57 o 
   9   1  14       25.01       24.37      7.99 o 
 -12   2  14      214.23      209.86     32.65 o 
 -11   2  14       32.46       62.63     13.85 o 
 -10   2  14       53.27       42.14     10.53 o 
  -9   2  14       33.59       37.99      9.16 o 
  -8   2  14        0.40        0.88      6.56 o 
  -7   2  14      377.28      368.66     25.09 o 
  -6   2  14       61.55       72.35     17.13 o 
  -5   2  14      115.40      131.34     11.28 o 
  -4   2  14      908.75      828.09     24.82 o 
  -3   2  14       88.53       89.94      8.92 o 
  -2   2  14      817.13      794.47     19.96 o 
  -1   2  14      515.57      550.55     17.36 o 
   0   2  14      265.86      272.05     24.07 o 
   1   2  14      264.17      273.55      9.11 o 
   2   2  14      123.50      128.92      7.95 o 
   3   2  14      206.63      215.04      9.82 o 
   4   2  14        0.01        0.00      3.85 o 
   5   2  14       56.59       53.65      7.99 o 
   6   2  14       88.76       72.53      9.24 o 
   7   2  14       27.97       28.47      8.08 o 
   8   2  14        4.36       -4.00      6.50 o 
   9   2  14        1.11       -7.01      7.01 o 
 -11   3  14       93.43      101.46     14.10 o 
 -10   3  14       54.03       31.76     18.69 o 
  -9   3  14     1540.73     1501.46     46.08 o 
  -8   3  14       87.91       60.01     18.07 o 
  -7   3  14        4.86       10.01      8.93 o 
  -6   3  14      178.70      211.08     19.79 o 
  -5   3  14      172.38      181.84     18.61 o 
  -4   3  14      434.75      454.18     33.76 o 
  -3   3  14      120.48      108.32     14.57 o 
  -2   3  14        8.08        1.85      8.40 o 
  -1   3  14      293.48      282.47     21.36 o 
   0   3  14        3.82        2.60      7.38 o 
   1   3  14      366.88      403.87     22.57 o 
   2   3  14      681.11      648.42     21.82 o 
   3   3  14      845.43      840.27     37.57 o 
   4   3  14        0.24        5.27      6.50 o 
   5   3  14      194.22      212.39     13.57 o 
   6   3  14      576.23      545.53     18.89 o 
   7   3  14      454.42      445.25     25.29 o 
   8   3  14      301.48      346.16     23.71 o 
   9   3  14       50.50       33.01     12.25 o 
 -10   4  14        6.57        0.92      8.28 o 
  -9   4  14        0.70        8.32      7.92 o 
  -8   4  14      147.52      150.17     19.72 o 
  -7   4  14      191.30      179.35     20.50 o 
  -6   4  14       13.50       14.67     10.06 o 
  -5   4  14      764.98      757.56     32.14 o 
  -4   4  14        1.20        7.89     20.76 o 
  -3   4  14        0.89        1.34      7.62 o 
  -2   4  14      372.13      316.32     23.73 o 
  -1   4  14      666.84      670.65     28.80 o 
   0   4  14      373.91      403.05     26.25 o 
   1   4  14        9.95       10.22      8.16 o 
   2   4  14      342.66      340.80     32.18 o 
   3   4  14      162.77      178.98     35.98 o 
   4   4  14       42.82       54.69     23.14 o 
   5   4  14        2.01       -2.24      8.80 o 
   6   4  14       47.83       40.30     13.85 o 
   7   4  14       10.13       24.10     12.27 o 
   8   4  14      209.39      177.58     23.63 o 
  -9   5  14      486.80      446.93     33.74 o 
  -8   5  14      619.58      658.53     34.74 o 
  -7   5  14       85.58       79.50     16.02 o 
  -6   5  14       22.10       23.76     10.87 o 
  -5   5  14        0.97        4.21      9.25 o 
  -4   5  14       46.98       55.35     13.45 o 
  -3   5  14        7.53       13.28      9.48 o 
  -2   5  14      674.75      661.08     30.69 o 
  -1   5  14        2.08       -0.80      8.66 o 
   0   5  14       26.63       28.73     10.51 o 
   1   5  14       96.52       75.90     18.23 o 
   2   5  14       83.52       77.15     24.09 o 
   3   5  14      600.08      631.05     30.04 o 
   4   5  14       37.00       18.83     15.53 o 
   5   5  14       54.45       59.28     20.29 o 
   6   5  14      136.14      144.87     28.53 o 
  -7   6  14        6.37        8.51     11.08 o 
  -6   6  14       92.04       58.63     15.20 o 
  -5   6  14       94.92      117.46     23.93 o 
  -4   6  14      117.91      138.92     19.50 o 
  -3   6  14       27.54       41.06     12.84 o 
  -2   6  14       50.20       52.37     27.74 o 
  -1   6  14      409.90      418.16     30.22 o 
   0   6  14        0.21        8.62      9.52 o 
   1   6  14      106.31       76.45     14.84 o 
   2   6  14        1.64       -6.71     15.53 o 
   3   6  14       12.41       12.61     14.11 o 
   4   6  14        1.52       -7.61     12.05 o 
   5   6  14        0.63       15.22     16.17 o 
  -4   7  14       53.20       63.58     15.79 o 
  -3   7  14        2.67       16.08     11.86 o 
  -2   7  14       10.87        9.52     11.53 o 
  -1   7  14       38.53       52.97     15.22 o 
   0   7  14      393.83      414.90     32.05 o 
   1   7  14        3.38       14.77     11.41 o 
 -11   0  15       62.89       80.52     19.97 o 
  -9   0  15      526.32      581.82     21.70 o 
  -7   0  15     1015.45      967.89     24.70 o 
  -5   0  15       25.11       44.25     16.17 o 
  -3   0  15       24.31        5.07      8.56 o 
  -1   0  15        8.92        8.88      9.19 o 
   1   0  15      408.47      399.21     25.84 o 
   3   0  15     1474.35     1507.22     33.14 o 
   5   0  15       96.69       98.40     37.25 o 
   7   0  15       35.15       17.44     13.97 o 
   9   0  15      365.42      405.88     30.70 o 
 -12   1  15       19.98       12.36     14.27 o 
 -11   1  15        1.68        3.39      9.37 o 
 -10   1  15      986.39      985.68     25.53 o 
  -9   1  15       16.88       24.29      7.06 o 
  -8   1  15      113.77      114.47      9.40 o 
  -7   1  15       24.33       22.32      5.24 o 
  -6   1  15     1732.92     1727.59     26.31 o 
  -5   1  15      130.60      139.94      9.06 o 
  -4   1  15        1.14        1.08      3.49 o 
  -3   1  15      539.99      557.83     30.81 o 
  -2   1  15        1.44       -5.54      5.54 o 
  -1   1  15        1.01        5.57      5.94 o 
   0   1  15       41.50       36.92      7.69 o 
   1   1  15       84.36      107.82      9.85 o 
   2   1  15      362.00      360.27     13.93 o 
   3   1  15        1.06       -2.64      4.44 o 
   4   1  15     2162.65     2117.82     26.31 o 
   5   1  15      456.22      485.75     16.53 o 
   6   1  15      150.67      155.64     12.79 o 
   7   1  15      351.44      363.79     19.72 o 
   8   1  15      121.53      116.86     12.95 o 
   9   1  15       31.33       20.63     11.85 o 
 -12   2  15       13.16       -7.61     13.31 o 
 -11   2  15      196.37      208.56     22.19 o 
 -10   2  15        4.82       -2.38      7.47 o 
  -9   2  15      514.12      546.87     29.75 o 
  -8   2  15       16.58       21.09      7.72 o 
  -7   2  15       86.98       64.84     13.17 o 
  -6   2  15      366.05      345.36     37.02 o 
  -5   2  15        2.56       -4.99      4.99 o 
  -4   2  15      963.93      999.15     23.53 o 
  -3   2  15      877.87      838.87     21.38 o 
  -2   2  15       17.47       13.01      5.76 o 
  -1   2  15       76.45       62.41      8.63 o 
   0   2  15        0.46        8.19      6.18 o 
   1   2  15      513.69      502.89     19.12 o 
   2   2  15      200.34      197.96     13.14 o 
   3   2  15       52.64       53.05      6.16 o 
   4   2  15      604.04      638.58     15.08 o 
   5   2  15       46.58       38.46      7.32 o 
   6   2  15       68.42       81.96      9.87 o 
   7   2  15       20.60       17.03      7.32 o 
   8   2  15       62.18       64.86     13.22 o 
   9   2  15       43.03       43.30     10.62 o 
 -11   3  15       66.04       81.06     13.48 o 
 -10   3  15      199.84      225.86     19.17 o 
  -9   3  15       54.20       53.76     11.05 o 
  -8   3  15       53.79       36.93     12.59 o 
  -7   3  15      738.31      661.87     30.49 o 
  -6   3  15     1401.01     1373.19     41.69 o 
  -5   3  15        0.06       -3.62      8.40 o 
  -4   3  15     1651.05     1613.82     43.82 o 
  -3   3  15       32.36       20.09      9.43 o 
  -2   3  15     1027.93     1055.61     34.85 o 
  -1   3  15      169.42      143.49     18.23 o 
   0   3  15      168.48      191.66     19.18 o 
   1   3  15      318.27      309.75     16.54 o 
   2   3  15        1.82       -6.57      6.57 o 
   3   3  15       68.62       73.10     11.03 o 
   4   3  15      404.04      430.34     20.71 o 
   5   3  15      695.29      671.39     32.36 o 
   6   3  15      333.78      319.06     30.59 o 
   7   3  15        1.62        8.46     11.80 o 
   8   3  15        1.12        4.23     12.10 o 
 -10   4  15      232.94      254.55     21.11 o 
  -9   4  15      217.22      240.13     23.20 o 
  -8   4  15       51.28       44.69     19.02 o 
  -7   4  15        7.72       11.44      9.82 o 
  -6   4  15      356.90      328.96     26.06 o 
  -5   4  15       18.36       21.49      9.79 o 
  -4   4  15       10.27       15.10      9.22 o 
  -3   4  15      379.59      428.06     28.23 o 
  -2   4  15       47.53       72.09     13.27 o 
  -1   4  15       18.56       17.63      9.41 o 
   0   4  15      115.55      132.67     18.70 o 
   1   4  15      497.86      486.78     27.19 o 
   2   4  15        1.28        7.96     17.12 o 
   3   4  15      174.72      204.44     20.22 o 
   4   4  15       56.87       75.25     14.47 o 
   5   4  15       31.82       22.82     11.46 o 
   6   4  15       68.52       72.22     16.00 o 
   7   4  15       31.02       35.88     14.62 o 
  -9   5  15       14.75       10.84     12.18 o 
  -8   5  15      412.19      357.67     30.48 o 
  -7   5  15      635.05      657.28     35.66 o 
  -6   5  15        2.14       -6.73      9.19 o 
  -5   5  15     1291.51     1260.38     44.05 o 
  -4   5  15       36.26       16.54     20.45 o 
  -3   5  15      569.57      630.86     43.59 o 
  -2   5  15        8.96       -0.10      9.03 o 
  -1   5  15        0.95        6.44      8.20 o 
   0   5  15      136.47      130.85     28.85 o 
   1   5  15      584.54      567.19     29.48 o 
   2   5  15      386.52      372.33     27.20 o 
   3   5  15       14.67       22.27     11.73 o 
   4   5  15       91.30      116.06     17.21 o 
   5   5  15       11.28        2.85     13.95 o 
   6   5  15       57.56       44.38     19.34 o 
  -7   6  15       23.94       21.09     13.00 o 
  -6   6  15      345.60      330.98     29.14 o 
  -5   6  15        0.16       20.05     11.28 o 
  -4   6  15        0.84       11.75      9.67 o 
  -3   6  15      553.43      537.05     35.18 o 
  -2   6  15      168.26      215.58     48.03 o 
  -1   6  15      147.13      135.94     19.38 o 
   0   6  15      103.58      127.84     29.01 o 
   1   6  15       84.55      104.61     19.02 o 
   2   6  15       57.92       71.92     15.20 o 
   3   6  15        2.78        5.81      9.75 o 
   4   6  15       84.43       52.94     19.97 o 
  -3   7  15        0.58       -5.28      9.97 o 
  -2   7  15       12.27        1.48     12.36 o 
  -1   7  15       21.42       43.57     14.45 o 
   0   7  15       27.11       33.31     13.49 o 
 -10   0  16      356.38      365.70     29.16 o 
  -8   0  16      113.89      109.14     12.20 o 
  -6   0  16     1731.23     1563.94     32.69 o 
  -4   0  16     1204.05     1214.92     34.34 o 
  -2   0  16      206.10      202.89     23.14 o 
   0   0  16     1904.06     2001.59     60.87 o 
   2   0  16      147.99      175.95     13.15 o 
   4   0  16       44.54       39.62      8.86 o 
   6   0  16      139.71      172.95     20.47 o 
   8   0  16       46.13       51.71     19.87 o 
 -12   1  16        1.19       -8.56     11.41 o 
 -11   1  16        0.04        8.50      9.83 o 
 -10   1  16        4.80       12.67      6.90 o 
  -9   1  16       75.88       64.68      9.55 o 
  -8   1  16       77.63       61.48      7.87 o 
  -7   1  16        1.54        1.67      4.89 o 
  -6   1  16      100.91      106.00     11.62 o 
  -5   1  16      578.60      632.74     20.67 o 
  -4   1  16      297.99      336.06     22.18 o 
  -3   1  16      684.46      665.15     20.47 o 
  -2   1  16        4.48        4.63      5.38 o 
  -1   1  16        1.35        6.34      9.94 o 
   0   1  16        0.04       -5.98      5.98 o 
   1   1  16      892.81      862.10     28.37 o 
   2   1  16      106.72       91.28      8.02 o 
   3   1  16     2162.63     2117.10     28.83 o 
   4   1  16        0.09       -4.75      4.75 o 
   5   1  16      289.37      261.64     14.10 o 
   6   1  16      364.54      366.48     27.39 o 
   7   1  16       55.80       54.18      9.63 o 
   8   1  16        0.36       17.97      8.16 o 
   9   1  16       84.73       99.21     11.34 o 
 -11   2  16        4.94       -3.24      8.28 o 
 -10   2  16      135.05      144.90     15.61 o 
  -9   2  16        0.66       -1.69      7.13 o 
  -8   2  16       80.19       91.00     12.27 o 
  -7   2  16       69.85       50.41     12.53 o 
  -6   2  16     1405.18     1406.85     41.45 o 
  -5   2  16       64.92       63.82     12.63 o 
  -4   2  16       79.60       95.84     11.68 o 
  -3   2  16      126.51      133.75     11.66 o 
  -2   2  16      133.92      149.28     11.83 o 
  -1   2  16      258.70      248.05     15.34 o 
   0   2  16     1527.77     1485.59     30.26 o 
   1   2  16       24.76       29.73      8.48 o 
   2   2  16      491.89      457.20     20.36 o 
   3   2  16        0.01       -5.59      5.59 o 
   4   2  16       12.62        9.21      5.45 o 
   5   2  16      129.55      145.74     12.90 o 
   6   2  16       11.80       15.58      6.83 o 
   7   2  16       48.21       53.09      9.46 o 
   8   2  16       43.89       32.26     12.95 o 
 -11   3  16       18.26       26.93     10.69 o 
 -10   3  16        9.34        2.22      7.72 o 
  -9   3  16       29.47       16.92      9.39 o 
  -8   3  16       12.67       10.83     11.73 o 
  -7   3  16        5.71        7.35      9.41 o 
  -6   3  16      680.98      649.11     30.69 o 
  -5   3  16      144.76      165.59     19.09 o 
  -4   3  16        0.04       13.22      9.30 o 
  -3   3  16       28.22       11.81      8.67 o 
  -2   3  16       27.55       43.45     11.60 o 
  -1   3  16      195.37      172.62     25.99 o 
   0   3  16      354.70      318.66     23.78 o 
   1   3  16     1524.87     1434.81     73.55 o 
   2   3  16       37.08       34.92     14.56 o 
   3   3  16      128.27      147.51     14.17 o 
   4   3  16        3.54       -6.51      6.51 o 
   5   3  16       77.99       91.21     21.72 o 
   6   3  16        3.95       -1.62     10.30 o 
   7   3  16      657.28      674.10     35.71 o 
   8   3  16        2.87        7.90     12.54 o 
 -10   4  16       52.88       60.01     24.19 o 
  -9   4  16      109.82      122.54     28.81 o 
  -8   4  16        0.18       -8.16      9.19 o 
  -7   4  16      128.11       88.79     16.00 o 
  -6   4  16       76.88       90.04     16.10 o 
  -5   4  16      294.89      310.16     31.23 o 
  -4   4  16       10.27        3.45      9.99 o 
  -3   4  16       79.54       69.34     13.98 o 
  -2   4  16      546.82      546.40     56.43 o 
  -1   4  16      916.03      913.34     34.63 o 
   0   4  16       68.73       65.46     13.56 o 
   1   4  16      217.07      225.49     43.43 o 
   2   4  16        5.93        0.98      8.96 o 
   3   4  16       67.01       69.45     16.01 o 
   4   4  16      281.04      342.08     26.54 o 
   5   4  16        0.04       15.22     16.48 o 
   6   4  16       99.87      144.17     20.61 o 
   7   4  16        2.69       14.12     11.77 o 
  -8   5  16       22.57       13.47     12.22 o 
  -7   5  16      736.63      631.45     33.26 o 
  -6   5  16        8.07        3.78      9.66 o 
  -5   5  16      992.52      953.66     38.89 o 
  -4   5  16      277.04      293.19     25.98 o 
  -3   5  16      176.85      184.74     21.28 o 
  -2   5  16      149.72      176.53     20.50 o 
  -1   5  16      156.17      183.26     22.19 o 
   0   5  16      334.67      307.15     25.98 o 
   1   5  16      466.95      467.27     58.96 o 
   2   5  16        1.26       -4.24      9.12 o 
   3   5  16       10.46        6.20      9.03 o 
   4   5  16      107.01      111.90     25.04 o 
   5   5  16        1.32       10.14     15.53 o 
  -6   6  16        8.73       -2.76      9.93 o 
  -5   6  16        0.01       -0.63     11.73 o 
  -4   6  16       18.26       18.86     10.98 o 
  -3   6  16      141.35      156.00     46.44 o 
  -2   6  16       82.47       90.70     16.42 o 
  -1   6  16      200.67      197.88     36.14 o 
   0   6  16       80.81       96.34     17.44 o 
   1   6  16        4.76       27.91     12.03 o 
   2   6  16        0.04        1.25      9.51 o 
   3   6  16        0.03        7.00     10.20 o 
 -11   0  17       32.89       30.43     17.44 o 
  -9   0  17     1525.36     1695.16     47.24 o 
  -7   0  17      753.96      798.45     23.10 o 
  -5   0  17       24.52       26.11      9.52 o 
  -3   0  17      194.26      219.36     18.86 o 
  -1   0  17      475.10      460.25     22.33 o 
   1   0  17      112.86      131.25     20.61 o 
   3   0  17        4.59       -5.61      6.08 o 
   5   0  17      429.82      451.68     29.69 o 
   7   0  17      236.12      244.75     19.94 o 
 -11   1  17       26.28       59.74     11.97 o 
 -10   1  17       35.11       14.77      7.37 o 
  -9   1  17      131.01      123.19     10.93 o 
  -8   1  17     1083.42     1043.27     22.27 o 
  -7   1  17       16.18       16.49      6.27 o 
  -6   1  17     2127.68     2094.36     42.47 o 
  -5   1  17      570.16      540.27     21.17 o 
  -4   1  17     1676.92     1519.41     31.39 o 
  -3   1  17      831.93      743.10     22.26 o 
  -2   1  17     1722.87     1680.05     39.62 o 
  -1   1  17      552.77      565.91     20.07 o 
   0   1  17      276.77      317.55     25.13 o 
   1   1  17        0.22       -0.73      6.96 o 
   2   1  17       51.38       65.88     11.53 o 
   3   1  17      224.74      221.30     12.33 o 
   4   1  17       80.10      102.26      9.19 o 
   5   1  17       22.96       20.59      6.37 o 
   6   1  17       74.28       77.45      9.73 o 
   7   1  17       50.63       42.72     11.71 o 
   8   1  17       52.34       42.62     14.98 o 
 -11   2  17        0.02       -0.50      8.49 o 
 -10   2  17      157.47      180.95     17.29 o 
  -9   2  17      481.84      506.09     30.00 o 
  -8   2  17       74.04       77.71     11.39 o 
  -7   2  17      403.22      407.39     28.12 o 
  -6   2  17       61.32       50.04     11.99 o 
  -5   2  17        0.28       13.22      9.32 o 
  -4   2  17        0.39       -1.51      7.53 o 
  -3   2  17      801.51      809.30     22.44 o 
  -2   2  17      278.94      272.16     14.96 o 
  -1   2  17      113.89      103.95     13.52 o 
   0   2  17      454.56      442.68     19.03 o 
   1   2  17      150.52      167.59     16.84 o 
   2   2  17       83.09       76.27     11.07 o 
   3   2  17      205.77      188.48     19.40 o 
   4   2  17        8.25        4.21      6.66 o 
   5   2  17      360.25      379.78     24.03 o 
   6   2  17      128.52      119.10     17.24 o 
   7   2  17       64.82       80.32     17.44 o 
   8   2  17        6.15      -10.21     10.21 o 
 -10   3  17       35.54       27.90     10.06 o 
  -9   3  17        1.12       -4.02      7.53 o 
  -8   3  17       29.16       40.62     12.65 o 
  -7   3  17        0.01       -3.52      8.84 o 
  -6   3  17       10.73        9.27     16.96 o 
  -5   3  17     1312.00     1229.12     40.67 o 
  -4   3  17      190.88      167.69     32.65 o 
  -3   3  17      125.79      164.28     18.92 o 
  -2   3  17      168.81      183.98     32.65 o 
  -1   3  17       20.16       11.10      9.13 o 
   0   3  17       37.74       41.60     11.73 o 
   1   3  17       51.15       31.62     10.30 o 
   2   3  17       27.34       44.28     11.63 o 
   3   3  17      556.86      559.02     21.86 o 
   4   3  17       13.49       -0.87      7.95 o 
   5   3  17        0.07       -3.67      8.25 o 
   6   3  17        1.03        2.07     10.47 o 
   7   3  17       28.31       19.82     14.42 o 
  -9   4  17      137.64      123.00     19.65 o 
  -8   4  17      434.34      441.55     32.61 o 
  -7   4  17       13.87        1.80      9.28 o 
  -6   4  17       62.93       63.65     14.75 o 
  -5   4  17       42.21       35.95     11.95 o 
  -4   4  17      285.56      283.21     25.99 o 
  -3   4  17        7.74        7.13      8.63 o 
  -2   4  17      199.91      225.92     48.66 o 
  -1   4  17       54.07       52.23     12.66 o 
   0   4  17      123.88       97.49     15.80 o 
   1   4  17       82.79       77.41     14.42 o 
   2   4  17        0.29        5.58      9.51 o 
   3   4  17       77.50       82.65     14.89 o 
   4   4  17      317.63      261.21     36.77 o 
   5   4  17       61.73       46.28     20.61 o 
   6   4  17       38.68       44.53     18.54 o 
  -8   5  17       97.65       75.19     17.47 o 
  -7   5  17      122.91      151.45     20.62 o 
  -6   5  17       26.60       17.85     16.33 o 
  -5   5  17        6.89        3.18     10.30 o 
  -4   5  17       77.16       68.20     15.06 o 
  -3   5  17        6.16        9.88     10.62 o 
  -2   5  17      579.47      571.97     32.65 o 
  -1   5  17        3.91       -1.95      9.25 o 
   0   5  17      437.89      431.74     30.82 o 
   1   5  17        5.65        1.95     10.08 o 
   2   5  17       56.25       29.40     12.01 o 
   3   5  17       97.32       93.23     16.25 o 
   4   5  17       66.95       83.37     24.09 o 
   5   5  17      255.82      308.77     40.89 o 
  -5   6  17      320.39      341.89     30.46 o 
  -4   6  17      256.86      247.60     26.08 o 
  -3   6  17       30.46       22.71     12.95 o 
  -2   6  17      202.53      197.26     23.63 o 
  -1   6  17      285.13      273.35     26.75 o 
   0   6  17        0.87       12.48     11.10 o 
   1   6  17      339.72      323.99     28.47 o 
   2   6  17      228.23      246.71     25.37 o 
 -10   0  18       37.42       29.86     12.18 o 
  -8   0  18       53.93       55.43     28.85 o 
  -6   0  18      571.63      545.93     25.90 o 
  -4   0  18     1417.35     1446.24     39.65 o 
  -2   0  18      308.44      325.27     23.30 o 
   0   0  18     1429.30     1312.91     37.88 o 
   2   0  18       67.85       69.96     10.07 o 
   4   0  18      209.55      225.58     16.67 o 
   6   0  18       69.57       71.53     25.99 o 
   8   0  18      161.87      173.59     18.62 o 
 -11   1  18      158.35      179.39     17.95 o 
 -10   1  18       48.68       59.08     10.11 o 
  -9   1  18      415.92      422.55     20.50 o 
  -8   1  18        7.22       -2.02      5.15 o 
  -7   1  18        0.61       -0.59      5.25 o 
  -6   1  18      435.64      462.03     24.39 o 
  -5   1  18      995.68      992.61     26.87 o 
  -4   1  18     1628.98     1587.58     33.08 o 
  -3   1  18      235.32      245.83     16.55 o 
  -2   1  18      754.59      712.76     22.32 o 
  -1   1  18       36.70       31.04      9.35 o 
   0   1  18      166.35      155.20     13.78 o 
   1   1  18     3295.08     3229.63     49.07 o 
   2   1  18      356.02      364.46     20.35 o 
   3   1  18       19.61       10.75      6.60 o 
   4   1  18        1.36       -0.08      4.38 o 
   5   1  18      105.74      117.39     10.63 o 
   6   1  18       48.35       63.78      9.17 o 
   7   1  18       82.35       79.74     10.73 o 
 -11   2  18        4.74        2.54      8.06 o 
 -10   2  18       10.15       -1.45      7.17 o 
  -9   2  18       52.94       57.38     13.15 o 
  -8   2  18        0.98        3.64      7.46 o 
  -7   2  18       85.67      113.56     16.92 o 
  -6   2  18      620.37      681.30     45.02 o 
  -5   2  18      174.43      172.35     18.95 o 
  -4   2  18      127.38      162.26     18.72 o 
  -3   2  18      101.37      120.46     16.25 o 
  -2   2  18      796.93      770.03     24.50 o 
  -1   2  18      277.25      253.10     23.66 o 
   0   2  18      335.38      331.10     19.02 o 
   1   2  18       29.99       44.65      9.30 o 
   2   2  18        1.34        0.33      7.14 o 
   3   2  18       67.20       54.24     10.67 o 
   4   2  18       48.33       61.33     11.53 o 
   5   2  18       15.43       20.47      9.76 o 
   6   2  18      363.56      415.35     26.45 o 
   7   2  18        4.82       -4.78     12.10 o 
 -10   3  18       35.35       28.70     10.34 o 
  -9   3  18      244.37      273.27     21.15 o 
  -8   3  18       34.64       18.27     10.97 o 
  -7   3  18      112.86      126.40     34.40 o 
  -6   3  18       18.04       19.40     10.70 o 
  -5   3  18      488.82      503.00     29.29 o 
  -4   3  18      211.21      212.32     30.12 o 
  -3   3  18     1324.27     1309.88     60.23 o 
  -2   3  18      110.02       96.51     15.46 o 
  -1   3  18       29.57       19.90     10.53 o 
   0   3  18       75.66       57.58     39.47 o 
   1   3  18      403.46      420.64     28.24 o 
   2   3  18      828.50      807.07     33.12 o 
   3   3  18       65.26       80.26     14.55 o 
   4   3  18       45.67       47.19     20.92 o 
   5   3  18      543.15      533.78     33.34 o 
   6   3  18      220.26      203.89     26.59 o 
  -9   4  18       57.28       61.42     15.12 o 
  -8   4  18      190.59      193.05     23.06 o 
  -7   4  18        5.40       13.95     11.77 o 
  -6   4  18      433.21      424.50     68.16 o 
  -5   4  18      611.66      661.12     33.44 o 
  -4   4  18       79.82       65.23     15.69 o 
  -3   4  18       27.96       34.54     11.96 o 
  -2   4  18      293.66      274.43     24.54 o 
  -1   4  18       11.14        2.06      8.88 o 
   0   4  18        1.41        4.08      9.51 o 
   1   4  18      121.21      132.71     18.47 o 
   2   4  18      231.34      203.23     21.61 o 
   3   4  18        0.03       10.94      9.64 o 
   4   4  18       47.86       35.82     19.02 o 
   5   4  18       78.25       86.23     23.78 o 
  -7   5  18      254.53      255.21     26.95 o 
  -6   5  18        3.40       23.83     11.46 o 
  -5   5  18       76.24       63.25     15.16 o 
  -4   5  18      480.51      465.51     41.21 o 
  -3   5  18       93.25      105.31     17.47 o 
  -2   5  18      161.77      217.64     48.66 o 
  -1   5  18        0.03       25.69     11.31 o 
   0   5  18      419.80      383.23     37.88 o 
   1   5  18       65.45       61.11     15.45 o 
   2   5  18      313.46      319.29     39.31 o 
   3   5  18       83.40       89.30     18.54 o 
   4   5  18       50.51       70.69     23.14 o 
  -4   6  18        3.74        7.57     11.08 o 
  -3   6  18       49.35       78.94     18.86 o 
  -2   6  18      509.49      478.99     34.81 o 
  -1   6  18       54.21       41.91     14.33 o 
   0   6  18       93.51       81.05     16.70 o 
   1   6  18        7.42       13.55     11.32 o 
 -11   0  19      417.90      489.14     48.50 o 
  -9   0  19      123.33      104.46     16.79 o 
  -7   0  19      927.36      898.54     34.57 o 
  -5   0  19        7.83        6.98      8.00 o 
  -3   0  19      874.00      863.20     31.28 o 
  -1   0  19      417.94      425.84     24.68 o 
   1   0  19      771.73      660.17     41.05 o 
   3   0  19      310.10      306.42     20.95 o 
   5   0  19       73.51       36.53     13.16 o 
   7   0  19       78.84       64.93     20.11 o 
 -11   1  19       27.30       14.90     11.21 o 
 -10   1  19      239.60      264.14     38.65 o 
  -9   1  19       38.51       26.76      9.84 o 
  -8   1  19      468.68      470.77     20.34 o 
  -7   1  19        3.68        0.27      5.33 o 
  -6   1  19      507.23      491.92     34.46 o 
  -5   1  19       47.95       53.80      9.47 o 
  -4   1  19       33.02       34.71      8.39 o 
  -3   1  19       49.55       30.44      7.91 o 
  -2   1  19      130.14      136.77     20.59 o 
  -1   1  19      295.30      262.78     16.99 o 
   0   1  19       30.51       67.02     10.19 o 
   1   1  19      194.97      178.77     15.23 o 
   2   1  19      208.12      178.25     21.35 o 
   3   1  19      206.37      173.37     13.33 o 
   4   1  19      445.98      431.59     24.72 o 
   5   1  19       23.50       16.74     17.42 o 
   6   1  19       15.60        5.79     16.49 o 
   7   1  19        8.02        5.87     10.38 o 
 -10   2  19       13.56       11.20     14.05 o 
  -9   2  19      106.04      113.84     20.76 o 
  -8   2  19      297.44      312.26     21.04 o 
  -7   2  19       72.90       76.24     15.26 o 
  -6   2  19      149.56      147.60     25.84 o 
  -5   2  19       39.41       42.61     26.95 o 
  -4   2  19       80.83      104.37     16.36 o 
  -3   2  19      632.20      606.85     29.01 o 
  -2   2  19        2.56        5.21      8.56 o 
  -1   2  19      159.00      179.94     14.41 o 
   0   2  19      333.30      310.08     22.13 o 
   1   2  19      466.59      487.46     34.42 o 
   2   2  19      238.69      208.76     16.72 o 
   3   2  19        7.26       14.18      8.43 o 
   4   2  19      229.36      247.91     19.53 o 
   5   2  19       47.02       33.83     11.14 o 
   6   2  19        2.34        6.59     10.12 o 
  -9   3  19       34.84       42.80     11.07 o 
  -8   3  19      583.97      550.18     38.20 o 
  -7   3  19      800.35      722.87     66.41 o 
  -6   3  19       48.38       32.23     11.95 o 
  -5   3  19       35.13       36.65     21.72 o 
  -4   3  19      174.12      184.33     28.06 o 
  -3   3  19      246.80      211.38     21.52 o 
  -2   3  19       96.76       72.37     13.89 o 
  -1   3  19       98.40       87.97     14.97 o 
   0   3  19      432.82      447.17     39.31 o 
   1   3  19      207.86      166.30     19.71 o 
   2   3  19       97.94       78.08     14.77 o 
   3   3  19      179.28      186.87     20.67 o 
   4   3  19      804.04      868.92     54.53 o 
   5   3  19        9.58       29.80     18.39 o 
   6   3  19        8.49       13.06     12.14 o 
  -8   4  19       82.87       88.18     19.34 o 
  -7   4  19       49.14       29.71     12.46 o 
  -6   4  19        0.99        0.28      9.51 o 
  -5   4  19       41.36       34.90     27.58 o 
  -4   4  19       13.99        8.59     14.74 o 
  -3   4  19      688.18      671.42     58.65 o 
  -2   4  19       26.06       23.17     13.47 o 
  -1   4  19       12.90        4.44      9.97 o 
   0   4  19      572.75      578.88     32.81 o 
   1   4  19       27.98       17.44     12.05 o 
   2   4  19        2.72        5.27      9.06 o 
   3   4  19       14.05       11.41     10.54 o 
   4   4  19       12.89       25.99     17.75 o 
   5   4  19       49.31       23.46     18.70 o 
  -6   5  19      120.51       91.75     20.45 o 
  -5   5  19       55.19       60.66     34.87 o 
  -4   5  19      185.33      141.36     19.99 o 
  -3   5  19       56.65       45.66     14.39 o 
  -2   5  19      133.76      130.66     19.76 o 
  -1   5  19      115.00       90.17     17.15 o 
   0   5  19       22.67       18.17     10.75 o 
   1   5  19      201.82      204.52     23.40 o 
   2   5  19      215.04      238.44     24.90 o 
   3   5  19      612.01      587.08     34.14 o 
 -10   0  20      122.72      116.37     19.34 o 
  -8   0  20      732.44      830.74     35.39 o 
  -6   0  20      111.44      146.71     17.95 o 
  -4   0  20      175.02      191.50     21.56 o 
  -2   0  20      996.98      977.04     34.21 o 
   0   0  20       13.18        8.70     12.36 o 
   2   0  20       39.83       54.21     13.00 o 
   4   0  20        2.07       -8.07      8.07 o 
   6   0  20      248.36      318.81     22.28 o 
 -10   1  20        3.21        9.31      9.39 o 
  -9   1  20       64.16       51.30     12.21 o 
  -8   1  20       51.98       52.02     11.47 o 
  -7   1  20       50.46       63.26     12.51 o 
  -6   1  20      368.54      401.41     27.07 o 
  -5   1  20      109.35      101.83     12.08 o 
  -4   1  20      191.45      173.83     14.80 o 
  -3   1  20       25.49       23.91      7.73 o 
  -2   1  20      144.29      152.88     13.82 o 
  -1   1  20      162.68      139.76     13.65 o 
   0   1  20       25.57       23.48     16.29 o 
   1   1  20      574.49      581.31     22.77 o 
   2   1  20      139.88      142.57     14.69 o 
   3   1  20      788.88      760.14     26.56 o 
   4   1  20       91.61       98.28     13.73 o 
   5   1  20      195.69      204.82     19.15 o 
   6   1  20       32.79       48.22     12.67 o 
 -10   2  20        8.64       15.85      8.59 o 
  -9   2  20       23.86        7.93      8.48 o 
  -8   2  20       24.65       21.29      9.42 o 
  -7   2  20       37.76       52.44     14.57 o 
  -6   2  20       28.49        6.79     10.46 o 
  -5   2  20        4.11       -7.96      7.96 o 
  -4   2  20      137.43      174.14     35.66 o 
  -3   2  20        0.64       -0.83     12.05 o 
  -2   2  20      618.92      638.74     30.36 o 
  -1   2  20       47.26       49.18     12.63 o 
   0   2  20       17.69        8.72     11.41 o 
   1   2  20      260.42      258.49     23.21 o 
   2   2  20      478.09      471.37     23.17 o 
   3   2  20        3.73        5.20      8.51 o 
   4   2  20       47.48       49.42     20.45 o 
   5   2  20       36.67       42.45     11.76 o 
   6   2  20        0.09       -3.89      9.85 o 
  -9   3  20       30.12       31.09     12.03 o 
  -8   3  20       87.53       78.03     16.36 o 
  -7   3  20       42.17       52.23     14.65 o 
  -6   3  20       23.48       15.92     11.60 o 
  -5   3  20      794.70      727.51     47.55 o 
  -4   3  20        1.69       -1.12      9.48 o 
  -3   3  20      254.54      276.36     24.81 o 
  -2   3  20      232.30      229.12     22.85 o 
  -1   3  20      891.16      869.30     66.73 o 
   0   3  20       22.77       24.90     15.37 o 
   1   3  20       21.76       13.45     10.28 o 
   2   3  20      320.16      353.10     27.62 o 
   3   3  20       56.47       62.05     23.14 o 
   4   3  20        1.15        4.12     15.53 o 
   5   3  20        0.18       -9.19     14.58 o 
  -8   4  20        0.02       -7.72     10.30 o 
  -7   4  20       53.55       80.22     17.36 o 
  -6   4  20       81.30       72.36     15.84 o 
  -5   4  20        0.17       -7.55      8.30 o 
  -4   4  20      303.89      293.16     26.80 o 
  -3   4  20      338.23      335.03     28.23 o 
  -2   4  20       43.57       35.08     13.30 o 
  -1   4  20      343.94      320.75     27.22 o 
   0   4  20        0.81        6.44     10.30 o 
   1   4  20        0.02       -0.33     10.14 o 
   2   4  20       44.76       44.94     13.59 o 
   3   4  20      153.70      135.71     19.42 o 
   4   4  20      152.04      153.11     31.70 o 
  -5   5  20      367.72      315.24     60.87 o 
  -4   5  20      490.48      452.00     33.81 o 
  -3   5  20      103.28       77.17     16.67 o 
  -2   5  20     1115.80     1085.52     43.94 o 
  -1   5  20       20.83        6.59     10.28 o 
   0   5  20      268.93      250.15     25.54 o 
   1   5  20       17.91       14.29     12.26 o 
   2   5  20      128.84      176.78     22.53 o 
  -9   0  21      300.00      354.42     28.95 o 
  -7   0  21      198.34      218.67     22.16 o 
  -5   0  21      476.17      446.95     45.97 o 
  -3   0  21      466.72      370.76     25.85 o 
  -1   0  21       41.77       49.23     12.40 o 
   1   0  21      768.08      708.69     31.81 o 
   3   0  21       23.60       25.26     11.63 o 
   5   0  21      126.91      190.52     33.29 o 
 -10   1  21       13.10        7.40     15.79 o 
  -9   1  21       27.57       16.35     10.21 o 
  -8   1  21       69.13       56.13     11.87 o 
  -7   1  21       67.12       32.11     14.85 o 
  -6   1  21      857.94      776.78     28.50 o 
  -5   1  21      193.24      204.92     16.77 o 
  -4   1  21      994.56      970.16     28.03 o 
  -3   1  21      264.04      236.58     19.03 o 
  -2   1  21      516.31      527.01     21.92 o 
  -1   1  21        3.72        2.99      6.92 o 
   0   1  21       56.43       69.28     10.88 o 
   1   1  21        5.79       14.68      8.39 o 
   2   1  21      131.34      166.29     16.25 o 
   3   1  21       29.84       26.49      8.18 o 
   4   1  21      147.46      189.00     17.78 o 
   5   1  21        0.48        6.80      8.63 o 
  -9   2  21      111.41       99.86     30.43 o 
  -8   2  21        8.31       17.22     11.49 o 
  -7   2  21        0.85        2.53     10.42 o 
  -6   2  21       18.92       18.50     11.12 o 
  -5   2  21      158.45      167.04     27.74 o 
  -4   2  21       70.27       54.54     28.69 o 
  -3   2  21        1.70       -5.60      8.26 o 
  -2   2  21        0.02       -3.33     11.57 o 
  -1   2  21       14.96       -5.03      8.28 o 
   0   2  21       86.51       81.21     16.01 o 
   1   2  21      263.35      301.00     25.75 o 
   2   2  21        0.28       10.37      8.33 o 
   3   2  21      309.24      335.53     21.75 o 
   4   2  21        4.23        8.43     11.10 o 
   5   2  21       39.72       30.31     23.64 o 
  -8   3  21      133.80      142.39     21.16 o 
  -7   3  21       38.64       20.15     17.44 o 
  -6   3  21       83.71       93.14     17.71 o 
  -5   3  21      528.85      585.91     33.72 o 
  -4   3  21       92.86       96.01     33.76 o 
  -3   3  21      178.93      210.14     41.53 o 
  -2   3  21       70.83       59.88     13.78 o 
  -1   3  21        2.09       -8.93      8.93 o 
   0   3  21        0.22        0.02      9.18 o 
   1   3  21        4.43        9.44     14.58 o 
   2   3  21      125.98      157.77     54.68 o 
   3   3  21        9.62       12.30     10.88 o 
   4   3  21       56.07       53.89     21.24 o 
  -7   4  21        5.98       13.92     12.05 o 
  -6   4  21        9.94        7.70     11.41 o 
  -5   4  21      103.46       99.71     27.26 o 
  -4   4  21      250.08      260.79     25.89 o 
  -3   4  21      134.14      155.66     20.94 o 
  -2   4  21        7.13       -2.43      9.08 o 
  -1   4  21      151.34      146.47     24.41 o 
   0   4  21        0.12       10.11     10.15 o 
   1   4  21      192.37      189.15     22.52 o 
   2   4  21      246.82      288.82     27.12 o 
   3   4  21       27.27       27.90     18.07 o 
  -4   5  21        3.93       -3.71     13.79 o 
  -3   5  21       40.23       45.84     14.69 o 
  -2   5  21      130.16      128.27     20.92 o 
  -1   5  21       11.78       22.72     12.63 o 
   0   5  21        4.05       14.80     11.28 o 
  -8   0  22       47.72       47.90     14.10 o 
  -6   0  22      197.89      219.44     22.01 o 
  -4   0  22       97.88       82.81     15.03 o 
  -2   0  22       11.32       12.28      9.59 o 
   0   0  22      553.91      489.78     31.61 o 
   2   0  22      537.86      567.81     30.03 o 
   4   0  22      781.69      857.82     55.79 o 
  -9   1  22      297.01      270.20     24.09 o 
  -8   1  22       13.47        4.16      9.02 o 
  -7   1  22       49.88       37.35     10.78 o 
  -6   1  22        5.46        6.55      9.01 o 
  -5   1  22        0.08       -0.62      7.54 o 
  -4   1  22      128.19      117.57     17.35 o 
  -3   1  22        9.80        2.71      6.89 o 
  -2   1  22        6.20       13.60      8.38 o 
  -1   1  22     1290.21     1267.68     33.47 o 
   0   1  22       99.46       83.42     12.23 o 
   1   1  22      217.95      210.59     17.62 o 
   2   1  22       41.90       38.09      8.98 o 
   3   1  22       43.20       27.97      8.53 o 
   4   1  22      228.19      228.67     24.93 o 
   5   1  22      112.67      109.35     15.38 o 
  -8   2  22      142.17      155.16     21.21 o 
  -7   2  22        0.02        4.44     15.69 o 
  -6   2  22      268.75      277.78     36.14 o 
  -5   2  22       27.68        9.14     11.27 o 
  -4   2  22       10.89        2.67     10.44 o 
  -3   2  22       44.64       82.86     15.58 o 
  -2   2  22       48.25       48.62     13.59 o 
  -1   2  22      257.52      229.96     27.26 o 
   0   2  22        2.85       -0.05     10.11 o 
   1   2  22       85.33       88.22     16.25 o 
   2   2  22       10.21       24.05     23.30 o 
   3   2  22      154.40      185.45     32.65 o 
   4   2  22      191.52      313.58     28.18 o 
  -7   3  22       31.28        0.00     16.33 o 
  -6   3  22       18.72        0.67     10.83 o 
  -5   3  22      249.01      168.35     22.41 o 
  -4   3  22       32.18       31.38     13.00 o 
  -3   3  22      202.65      206.56     23.20 o 
  -2   3  22       34.77       46.96     13.23 o 
  -1   3  22      101.64      136.36     27.58 o 
   0   3  22      121.23      151.81     39.94 o 
   1   3  22       28.07       16.06     11.32 o 
   2   3  22        2.29        9.26     20.29 o 
   3   3  22      365.60      465.05     50.40 o 
  -6   4  22      396.11      423.71     68.00 o 
  -5   4  22       46.65       54.78     14.84 o 
  -4   4  22       57.68       93.86     20.13 o 
  -3   4  22       19.44       11.23     11.64 o 
  -2   4  22        0.88        3.20     11.01 o 
  -1   4  22        7.48        0.48      9.41 o 
   0   4  22       12.79        4.90      9.88 o 
   1   4  22       39.98       42.16     14.35 o 
  -7   0  23       83.09       73.96     16.22 o 
  -5   0  23     1007.84      968.56     38.07 o 
  -3   0  23     1409.00     1486.31     51.99 o 
  -1   0  23      426.86      476.75     31.49 o 
   1   0  23      229.15      180.02     20.91 o 
   3   0  23       70.75       72.92     15.69 o 
  -8   1  23       40.08       48.36     11.94 o 
  -7   1  23      134.68      147.65     17.03 o 
  -6   1  23        8.88       -3.20      8.63 o 
  -5   1  23       42.70       52.85     11.64 o 
  -4   1  23        1.90        6.03      8.52 o 
  -3   1  23        4.39        2.93     10.30 o 
  -2   1  23       61.58       31.52      9.31 o 
  -1   1  23      197.53      180.89     16.25 o 
   0   1  23        0.61       11.78      8.20 o 
   1   1  23       59.32       51.60      9.78 o 
   2   1  23      232.02      301.01     18.39 o 
   3   1  23       86.48       73.98     13.36 o 
   4   1  23        6.97       17.57     12.65 o 
  -8   2  23       96.68       76.17     17.58 o 
  -7   2  23       50.67       52.01     15.39 o 
  -6   2  23      133.66      119.95     19.27 o 
  -5   2  23      338.26      337.68     29.14 o 
  -4   2  23      454.36      444.76     45.02 o 
  -3   2  23        0.44        1.74     11.89 o 
  -2   2  23       51.31       70.41     14.77 o 
  -1   2  23        3.92       -1.18      9.89 o 
   0   2  23      105.27      104.82     18.04 o 
   1   2  23       11.61        7.33     11.20 o 
   2   2  23        1.80        2.08     22.19 o 
   3   2  23        4.06        1.59     14.90 o 
  -6   3  23        8.08        5.57     11.48 o 
  -5   3  23       24.99        7.67     11.95 o 
  -4   3  23       20.21        7.24     11.05 o 
  -3   3  23       65.23       82.00     15.99 o 
  -2   3  23      359.85      331.39     29.13 o 
  -1   3  23       46.45       48.75     14.07 o 
   0   3  23      186.69      171.50     21.61 o 
   1   3  23        4.25       13.56     12.08 o 
   2   3  23      253.33      277.78     26.89 o 
  -4   4  23       45.81       26.94     13.02 o 
  -3   4  23        0.31       -2.32      9.90 o 
  -2   4  23       29.59       23.15     23.30 o 
  -1   4  23        0.21        1.15     10.34 o 
  -6   0  24       82.98      105.32     17.36 o 
  -4   0  24       27.13       21.29     14.90 o 
  -2   0  24      157.09      148.05     51.36 o 
   0   0  24      449.30      559.67     32.60 o 
   2   0  24      163.94      203.25     23.78 o 
  -7   1  24      630.87      751.40     39.70 o 
  -6   1  24       23.43       47.24     12.38 o 
  -5   1  24      109.39       98.32     15.93 o 
  -4   1  24       23.66       17.61     10.10 o 
  -3   1  24       72.18       68.25     12.34 o 
  -2   1  24       90.58       85.53     16.15 o 
  -1   1  24      103.14      116.41     14.57 o 
   0   1  24        3.86        5.97      7.30 o 
   1   1  24      159.83      181.97     15.07 o 
   2   1  24       22.61       48.65     10.30 o 
   3   1  24        0.31       24.01     12.40 o 
  -6   2  24      142.52      121.24     19.79 o 
  -5   2  24       24.59       30.28     13.13 o 
  -4   2  24      128.24      141.69     20.40 o 
  -3   2  24       73.69       62.36     15.31 o 
  -2   2  24       62.85       59.33     14.77 o 
  -1   2  24       47.88       20.13     17.91 o 
   0   2  24        0.28       25.72     12.88 o 
   1   2  24        4.78       11.48     11.32 o 
   2   2  24        0.86        4.18     11.09 o 
  -5   3  24        1.98       -2.34     12.68 o 
  -4   3  24       67.11      123.00     20.11 o 
  -3   3  24       79.23      114.31     33.92 o 
  -2   3  24       29.64       21.20     12.26 o 
  -1   3  24      147.15      147.54     21.49 o 
   0   3  24      267.09      299.31     27.77 o 
  -5   0  25       62.30       91.08     18.54 o 
  -3   0  25        2.50        0.41      9.89 o 
  -1   0  25       10.44       10.63     10.58 o 
   1   0  25      334.07      410.87     35.50 o 
  -6   1  25        0.33      -11.35     11.49 o 
  -5   1  25        4.85        2.38      9.18 o 
  -4   1  25      136.19      110.96     15.55 o 
  -3   1  25        5.70       22.36     10.07 o 
  -2   1  25       59.31       77.72     13.64 o 
  -1   1  25      177.73      170.71     17.52 o 
   0   1  25        7.08       -0.48      8.65 o 
   1   1  25        5.38        5.96      9.27 o 
  -5   2  25      110.01      102.84     18.96 o 
  -4   2  25        2.12        8.04     11.63 o 
  -3   2  25      304.90      287.73     27.53 o 
  -2   2  25        0.31       -3.15     10.13 o 
  -1   2  25      125.97      124.80     35.66 o 
   0   2  25        1.77       10.00     12.10 o 
  -4   0  26       15.84       -0.32     18.70 o 
  -2   0  26       20.10       50.68     14.07 o 
  -4   1  26       31.84       34.11     11.85 o 
  -3   1  26      189.61      219.82     20.09 o 
  -2   1  26        2.32       15.21      9.89 o 
  -1   1  26       11.42        7.41      9.36 o 
                                                 
